# Supplementary material for: Shared genetic architecture of psychiatric disorders and hemorrhoidal disease: a large-scale genome-wide cross-trait analysis
Source: Front Psychiatry. 2024 Nov 11;15:1456182. doi: 10.3389/fpsyt.2024.1456182 (PMC11586368; doi:10.3389/fpsyt.2024.1456182)
Supplement: Supplementary file 2 [file Table1.xlsx]

## Sheet: Supplementary Table 1
Supplementary Table 1. Summary of datasets included in the genome-wide cross-trait analysis
Phenotype	Type of trait	Samplesize	ncase	PMID	Population
Depression	Binary	500199	170756	30718901	European
Bipolar disorder (BD)	Binary	413466	41917	34002096	European
Neuroticism	Binary	390278	NA	29942085	European
Schizophrenia (SCZ)	Binary	130644	53386	35396580	European
Hemorrhoidal disease (HEM)	Binary	944133	218920	33888516	European

## Sheet: Supplementary Table 2
Supplementary Table 2. The significant local genetic loci between depression and HEM (FDR qvalue<0.05).
Loci	CHR	Start	End	PHEN1	PHEN2	rho	rho.lower	rho.upper	r2	r2.lower	r2.upper	P	qvalue
519	3	113657666	115649909	Depression	HEM	0.586511	0.37396	0.81387	0.343995	0.13985	0.66239	4.38e-07	0.00121457
1599	10	125798320	126875816	Depression	HEM	-0.827665	-1	-0.51858	0.685029	0.26893	1	1.52e-06	0.00186715
466	3	51953969	54074844	Depression	HEM	0.633199	0.38018	0.9435	0.400941	0.14454	0.89019	5.7e-06	0.00335533
450	3	29877023	31269697	Depression	HEM	1	0.56757	1	1	0.32213	1	7.78e-06	0.00351531
881	5	124109486	125131720	Depression	HEM	0.730209	0.43626	1	0.533206	0.19033	1	8.03e-06	0.00351531
560	3	158460059	159478751	Depression	HEM	0.714187	0.41687	1	0.510063	0.17378	1	3.36e-05	0.00980766
1719	11	112755447	113889019	Depression	HEM	0.640922	0.36185	0.98473	0.410781	0.13093	0.96969	3.8e-05	0.0105374
1063	6	137553213	138825721	Depression	HEM	1	0.49012	1	1	0.24021	1	5.93e-05	0.012879
1723	11	117295642	118901213	Depression	HEM	0.866011	0.48366	1	0.749975	0.23393	1	5.18e-05	0.012879
383	2	205038120	206821199	Depression	HEM	1	0.47658	1	1	0.22713	1	6.96e-05	0.0137858
898	5	148662215	149850203	Depression	HEM	0.599041	0.30996	0.94273	0.35885	0.09608	0.88874	9.71e-05	0.0157498
1085	6	161371015	162254229	Depression	HEM	0.97887	0.51841	1	0.958186	0.26875	1	0.000107791	0.0157498
2106	16	4816146	5782968	Depression	HEM	0.933874	0.49568	1	0.872121	0.2457	1	9.15e-05	0.0157498
2337	19	30375793	31763008	Depression	HEM	0.640827	0.34465	1	0.410659	0.11879	1	0.000107764	0.0157498
2227	17	70495120	71466953	Depression	HEM	-0.940347	-1	-0.47426	0.884253	0.22493	1	0.000147628	0.0200167
1092	6	168707339	169667886	Depression	HEM	0.855158	0.42837	1	0.731295	0.1835	1	0.000169752	0.0216052
1345	8	118300069	119423298	Depression	HEM	0.646741	0.33008	1	0.418273	0.10895	1	0.00019374	0.022385
2058	15	51605478	53263126	Depression	HEM	-1	-1	-0.48451	1	0.23475	1	0.000189489	0.022385
2265	18	34153298	36056932	Depression	HEM	0.691367	0.34957	1	0.477988	0.1222	1	0.000192204	0.022385
2137	16	55907390	57119889	Depression	HEM	0.857247	0.4303	1	0.734873	0.18516	1	0.000205344	0.022912
204	2	1875061	2680063	Depression	HEM	0.758575	0.39074	1	0.575437	0.15268	1	0.000261579	0.0272087
1048	6	119451295	120339244	Depression	HEM	1	0.45121	1	1	0.2036	1	0.00031062	0.0307625
924	5	178595253	179794710	Depression	HEM	0.616908	0.29477	1	0.380575	0.08689	1	0.000344472	0.031643
2165	16	83778372	84440154	Depression	HEM	0.97381	0.4798	1	0.948306	0.2302	1	0.000372923	0.0323161
2090	15	90632719	91593623	Depression	HEM	0.935599	0.45717	1	0.875346	0.20901	1	0.000380527	0.0324677
467	3	54074845	54892586	Depression	HEM	0.736507	0.35782	1	0.542443	0.12804	1	0.00040596	0.0333249
36	1	38474037	40200950	Depression	HEM	0.583192	0.2738	0.96519	0.340113	0.07497	0.93159	0.000439407	0.0341225
1386	9	12044916	12664858	Depression	HEM	1	0.41118	1	1	0.16907	1	0.000475287	0.0346834
482	3	69784970	71223281	Depression	HEM	0.77687	0.35876	1	0.603527	0.12871	1	0.000508919	0.0359012
1589	10	114255955	115588903	Depression	HEM	0.700395	0.32137	1	0.490554	0.10328	1	0.000598112	0.0373284
2022	14	95946793	97174314	Depression	HEM	0.926335	0.4265	1	0.858097	0.1819	1	0.000583152	0.0373284
2202	17	36116885	37361178	Depression	HEM	0.809956	0.37165	1	0.656029	0.13812	1	0.000640837	0.0382159
337	2	147252197	149568875	Depression	HEM	-0.674008	-1	-0.29982	0.454287	0.08989	1	0.000662307	0.0387791
1731	11	126304241	127306871	Depression	HEM	0.571383	0.26177	0.96649	0.326479	0.06852	0.9341	0.000671388	0.0387866
1191	7	105312564	106399739	Depression	HEM	0.699714	0.31094	1	0.4896	0.09668	1	0.000695634	0.0393672
305	2	110097869	112644828	Depression	HEM	0.580511	0.26176	0.97494	0.336993	0.06852	0.95051	0.000761373	0.0396277
799	5	25722098	26938178	Depression	HEM	-0.827995	-1	-0.37824	0.685576	0.14307	1	0.0007128	0.0396277
930	6	4657087	5378213	Depression	HEM	-0.672469	-1	-0.30322	0.452214	0.09194	1	0.000771689	0.0396277
1262	8	17947005	18668609	Depression	HEM	1	0.43615	1	1	0.19023	1	0.000738972	0.0396277
2179	17	5573785	6305078	Depression	HEM	0.781869	0.36589	1	0.611319	0.13387	1	0.000730161	0.0396277
2181	17	7264459	8554763	Depression	HEM	0.526122	0.24363	0.86586	0.276804	0.05936	0.74972	0.000737418	0.0396277
345	2	159040980	160200379	Depression	HEM	-1	-1	-0.44584	1	0.19878	1	0.000793158	0.0396828
1797	12	61737954	63055936	Depression	HEM	0.873056	0.3877	1	0.762228	0.15031	1	0.000808539	0.0396828
1764	12	23923799	25058714	Depression	HEM	0.423296	0.18293	0.67755	0.17918	0.03346	0.45908	0.000912066	0.0427529
1080	6	156762741	158220143	Depression	HEM	-0.678062	-1	-0.29049	0.459768	0.08438	1	0.000985492	0.0433773
440	3	19030989	20754842	Depression	HEM	0.771355	0.34927	1	0.594989	0.12199	1	0.00104188	0.0447298
2289	18	60780195	62074993	Depression	HEM	0.773077	0.34109	1	0.597649	0.11634	1	0.00123025	0.0494418
1812	12	77800464	79315178	Depression	HEM	0.973335	0.42825	1	0.947381	0.1834	1	0.00124824	0.0497793

## Sheet: Supplementary Table 3
Supplementary Table 3. The significant local genetic loci between BD and HEM (FDR qvalue<0.05).
Loci	CHR	Start	End	PHEN1	PHEN2	rho	rho.lower	rho.upper	r2	r2.lower	r2.upper	P	qvalue
977	6	42103739	43770626	BD	HEM	-0.746394	-1	-0.46511	0.557104	0.21633	1	2.02e-06	0.00186715
2274	18	45718493	46558306	BD	HEM	1	0.5174	1	1	0.26771	1	2.83e-05	0.00871954
588	3	191229358	192049688	BD	HEM	1	0.52449	1	1	0.27509	1	5.58e-05	0.012879
1963	14	29029225	30831154	BD	HEM	-0.657644	-1	-0.36437	0.432495	0.13276	1	7.31e-05	0.0139797
822	5	55221399	55968966	BD	HEM	-0.645415	-1	-0.34241	0.41656	0.11724	1	0.000107914	0.0157498
345	2	159040980	160200379	BD	HEM	-1	-1	-0.48637	1	0.23656	1	0.000171408	0.0216052
2490	22	46351049	47299625	BD	HEM	0.800049	0.40271	1	0.640078	0.16218	1	0.000182298	0.022385
882	5	125131721	126054697	BD	HEM	-0.845649	-1	-0.43738	0.715121	0.1913	1	0.000206563	0.022912
1037	6	106053916	107309327	BD	HEM	0.684282	0.34105	1	0.468241	0.11631	1	0.000222671	0.0242144
887	5	130573818	132554690	BD	HEM	1	0.47503	1	1	0.22566	1	0.000300971	0.0303488
2415	20	51533751	52411532	BD	HEM	0.771584	0.38416	1	0.595342	0.14758	1	0.000334106	0.031643
1401	9	24757730	25957606	BD	HEM	1	0.47145	1	1	0.22227	1	0.000408599	0.0333249
163	1	212347583	213958292	BD	HEM	-1	-1	-0.43032	1	0.18518	1	0.000425625	0.0341225
707	4	119927263	120563073	BD	HEM	-0.934076	-1	-0.47195	0.872498	0.22273	1	0.000511395	0.0359012
1501	10	13208062	14008135	BD	HEM	0.51812	0.23378	0.83947	0.268448	0.05466	0.70471	0.000581477	0.0373284
2172	16	89106305	90292787	BD	HEM	1	0.35026	1	1	0.12268	1	0.000691922	0.0393672
1345	8	118300069	119423298	BD	HEM	0.771643	0.35319	1	0.595432	0.12474	1	0.000766706	0.0396277
2232	17	75619257	76596287	BD	HEM	0.828274	0.37869	1	0.686038	0.14341	1	0.000758785	0.0396277
2433	21	16873444	18222037	BD	HEM	0.616876	0.27646	1	0.380536	0.07643	1	0.000917346	0.0427529
694	4	105319196	106479155	BD	HEM	0.759463	0.33962	1	0.576784	0.11534	1	0.000931071	0.043031
1248	8	9167796	9835863	BD	HEM	-0.850133	-1	-0.3889	0.722726	0.15124	1	0.000962057	0.0432271
1231	7	158031248	159128566	BD	HEM	0.82141	0.36058	1	0.674714	0.1302	1	0.00100668	0.043961
267	2	59251997	60775066	BD	HEM	0.540356	0.22794	0.93823	0.291985	0.05196	0.88027	0.00101644	0.0440404

## Sheet: Supplementary Table 4
Supplementary Table 4. The significant local genetic loci between neuroticism and HEM (FDR qvalue<0.05).
Loci	CHR	Start	End	PHEN1	PHEN2	rho	rho.lower	rho.upper	r2	r2.lower	r2.upper	P	qvalue
2316	19	8199017	9105577	Neuroticism	HEM	-0.909738	-1	-0.57244	0.827624	0.32769	1	1.6e-06	0.00186715
1461	9	116159541	117054909	Neuroticism	HEM	-0.938128	-1	-0.5676	0.880084	0.32217	1	3.48e-06	0.00275715
881	5	124109486	125131720	Neuroticism	HEM	0.723568	0.43103	1	0.523551	0.18579	1	5.17e-06	0.00335533
2265	18	34153298	36056932	Neuroticism	HEM	0.709149	0.43016	1	0.502893	0.18504	1	6.05e-06	0.00335533
519	3	113657666	115649909	Neuroticism	HEM	0.525248	0.30659	0.7581	0.275885	0.094	0.57472	8.24e-06	0.00351531
1399	9	23091194	23859374	Neuroticism	HEM	0.637175	0.37435	0.98544	0.405992	0.14014	0.9711	1.28e-05	0.00473259
553	3	151131308	151904021	Neuroticism	HEM	1	0.57301	1	1	0.32834	1	1.44e-05	0.0049914
786	5	10549030	11850850	Neuroticism	HEM	1	0.54362	1	1	0.29552	1	2.28e-05	0.00743817
758	4	175959698	177129678	Neuroticism	HEM	0.808653	0.45636	1	0.653919	0.20827	1	4.68e-05	0.0123597
533	3	127495174	129091975	Neuroticism	HEM	-1	-1	-0.49487	1	0.24489	1	6.27e-05	0.012879
1307	8	72013185	72917489	Neuroticism	HEM	0.569436	0.30397	0.89691	0.324258	0.0924	0.80444	7.94e-05	0.0146784
2132	16	49010762	50467033	Neuroticism	HEM	0.633135	0.35023	1	0.40086	0.12266	1	8.21e-05	0.014688
2241	18	2839843	3722828	Neuroticism	HEM	1	0.51244	1	1	0.2626	1	0.000101401	0.0157498
2291	18	63109756	64253143	Neuroticism	HEM	0.806845	0.44889	1	0.650998	0.20151	1	9.79e-05	0.0157498
2162	16	81437862	82310204	Neuroticism	HEM	0.942506	0.48747	1	0.888318	0.23762	1	0.000113073	0.0160796
1731	11	126304241	127306871	Neuroticism	HEM	0.529465	0.26862	0.8503	0.280333	0.07216	0.72301	0.000147978	0.0200167
1048	6	119451295	120339244	Neuroticism	HEM	1	0.48887	1	1	0.239	1	0.000170745	0.0216052
725	4	137400032	138537344	Neuroticism	HEM	-0.770631	-1	-0.38276	0.593873	0.1465	1	0.000322122	0.0313419
465	3	50387743	51953968	Neuroticism	HEM	0.716645	0.35745	1	0.51358	0.12777	1	0.000353744	0.031643
559	3	157633701	158460058	Neuroticism	HEM	1	0.4837	1	1	0.23397	1	0.000337584	0.031643
896	5	145319097	147180171	Neuroticism	HEM	0.906698	0.42338	1	0.8221	0.17925	1	0.000348072	0.031643
240	2	36120744	36867389	Neuroticism	HEM	0.850492	0.40884	1	0.723337	0.16715	1	0.000442532	0.0341225
2227	17	70495120	71466953	Neuroticism	HEM	-0.675903	-1	-0.31772	0.456844	0.10094	1	0.000442989	0.0341225
667	4	71468301	73258294	Neuroticism	HEM	-0.905618	-1	-0.43046	0.820144	0.1853	1	0.000469416	0.0346834
164	1	213958293	214783872	Neuroticism	HEM	0.500151	0.23185	0.80019	0.250151	0.05375	0.64031	0.000604906	0.0373284
382	2	203639687	205038119	Neuroticism	HEM	-0.645851	-1	-0.30242	0.417123	0.09146	1	0.000619223	0.0373284
438	3	16084006	17182494	Neuroticism	HEM	0.493736	0.22203	0.80312	0.243775	0.0493	0.645	0.00061548	0.0373284
487	3	75374968	76157470	Neuroticism	HEM	1	0.54007	1	1	0.29167	1	0.00060125	0.0373284
1110	7	11855414	12694915	Neuroticism	HEM	-1	-1	-0.39307	1	0.15482	1	0.000596972	0.0373284
1219	7	145415776	146574327	Neuroticism	HEM	0.878569	0.41438	1	0.771883	0.17171	1	0.000574638	0.0373284
1403	9	26747215	27366479	Neuroticism	HEM	0.92325	0.44718	1	0.85239	0.19997	1	0.000606931	0.0373284
2151	16	73140782	74135275	Neuroticism	HEM	0.823923	0.38938	1	0.67885	0.15162	1	0.000572853	0.0373284
2422	20	56951774	57924037	Neuroticism	HEM	0.780022	0.3527	1	0.608434	0.1244	1	0.00057465	0.0373284
1345	8	118300069	119423298	Neuroticism	HEM	0.55009	0.24581	0.906	0.302599	0.06042	0.82084	0.000732688	0.0396277
383	2	205038120	206821199	Neuroticism	HEM	0.716428	0.31992	1	0.513269	0.10235	1	0.000806902	0.0396828
2095	15	95662426	96864278	Neuroticism	HEM	0.559429	0.24499	0.99936	0.312961	0.06002	0.99872	0.000800192	0.0396828
2299	18	71491861	72785206	Neuroticism	HEM	-0.899632	-1	-0.40407	0.809337	0.16327	1	0.000793776	0.0396828
36	1	38474037	40200950	Neuroticism	HEM	0.557124	0.23741	0.94241	0.310387	0.05636	0.88814	0.000833473	0.0401951
901	5	151892618	152878627	Neuroticism	HEM	-1	-1	-0.45122	1	0.2036	1	0.000869749	0.0412276
1006	6	73170169	74401506	Neuroticism	HEM	0.709821	0.32341	1	0.503847	0.10459	1	0.000866978	0.0412276
1563	10	83596351	84679429	Neuroticism	HEM	0.858962	0.38363	1	0.737816	0.14717	1	0.000974286	0.0432271
1944	13	106313848	107037864	Neuroticism	HEM	0.982959	0.44135	1	0.966208	0.19479	1	0.000969204	0.0432271
2432	21	15840034	16873443	Neuroticism	HEM	0.65262	0.30131	1	0.425913	0.09079	1	0.000966602	0.0432271
1755	12	14656850	16136742	Neuroticism	HEM	0.635772	0.27597	1	0.404206	0.07616	1	0.00104848	0.0447298
1599	10	125798320	126875816	Neuroticism	HEM	-0.508819	-0.85329	-0.21227	0.258897	0.04506	0.72811	0.00110251	0.0466757
1247	8	8589771	9167795	Neuroticism	HEM	0.578834	0.24986	1	0.335049	0.06243	1	0.00118141	0.0488097
51	1	58387484	59889045	Neuroticism	HEM	-0.592777	-1	-0.24884	0.351384	0.06192	1	0.00121008	0.0489862

## Sheet: Supplementary Table 5
Supplementary Table 5. The significant local genetic loci between SCZ and HEM (FDR qvalue<0.05).
Loci	CHR	Start	End	PHEN1	PHEN2	rho	rho.lower	rho.upper	r2	r2.lower	r2.upper	P	qvalue
977	6	42103739	43770626	SCZ	HEM	-0.756011	-1	-0.50135	0.571552	0.25136	1	2.91e-07	0.00121457
2259	18	25305261	26861067	SCZ	HEM	0.985424	0.63293	1	0.97106	0.4006	1	1.83e-06	0.00186715
1248	8	9167796	9835863	SCZ	HEM	-1	-1	-0.51247	1	0.26263	1	1.07e-05	0.00423873
40	1	43512670	45167235	SCZ	HEM	-0.775811	-1	-0.42741	0.601883	0.18268	1	5.85e-05	0.012879
1247	8	8589771	9167795	SCZ	HEM	-0.899837	-1	-0.50839	0.809706	0.25847	1	6.19e-05	0.012879
2446	21	30847297	32202239	SCZ	HEM	-1	-1	-0.47027	1	0.22116	1	0.000239978	0.0255946
1581	10	104206838	106142283	SCZ	HEM	-0.537188	-0.86832	-0.26884	0.288571	0.07228	0.75398	0.000264924	0.0272087
1399	9	23091194	23859374	SCZ	HEM	0.59814	0.28887	1	0.357771	0.08345	1	0.000360984	0.0317781
1733	11	128262551	129451784	SCZ	HEM	-0.887252	-1	-0.43135	0.787216	0.18606	1	0.00039786	0.0333249
78	1	89753965	90941549	SCZ	HEM	0.985577	0.48314	1	0.971361	0.23342	1	0.000463577	0.0346834
1969	14	36422078	37282012	SCZ	HEM	1	0.37781	1	1	0.14296	1	0.000463164	0.0346834
591	3	194217141	195196789	SCZ	HEM	1	0.32651	1	1	0.10697	1	0.000483463	0.0348219
1832	12	101825062	102966633	SCZ	HEM	1	0.43578	1	1	0.18991	1	0.000614999	0.0373284
1117	7	17596579	19131026	SCZ	HEM	-0.985315	-1	-0.44476	0.970846	0.19781	1	0.000664265	0.0387791
2490	22	46351049	47299625	SCZ	HEM	0.551466	0.2468	0.91708	0.304115	0.06091	0.84104	0.000767974	0.0396277
84	1	96147577	97721186	SCZ	HEM	0.524252	0.24012	0.85758	0.27484	0.05766	0.73545	0.000825786	0.0401738
2039	15	26392948	27563172	SCZ	HEM	0.591872	0.26197	1	0.350313	0.06863	1	0.0009451	0.0432271
758	4	175959698	177129678	SCZ	HEM	0.492735	0.21263	0.83013	0.242788	0.04521	0.68912	0.00113355	0.0476263
757	4	175295843	175959697	SCZ	HEM	1	0.38071	1	1	0.14497	1	0.00116918	0.0487539
887	5	130573818	132554690	SCZ	HEM	0.732767	0.32006	1	0.536948	0.10244	1	0.00118812	0.0488097
1489	10	3225337	3880322	SCZ	HEM	0.612209	0.2558	1	0.3748	0.06543	1	0.0012089	0.0489862
1365	8	140355989	141527881	SCZ	HEM	-0.733406	-1	-0.31211	0.537885	0.09741	1	0.0012566	0.0497793
1764	12	23923799	25058714	SCZ	HEM	0.403219	0.17117	0.65218	0.162585	0.0293	0.42534	0.00126963	0.0499388

## Sheet: Supplementary Table 6
Supplementary Table 6. Significant pleiotropic loci between depression and HEM were identified by cross-trait meta-analysis and FUMA annotation.
GenomicLocus	rsID	CHR	POS	P_CPASSOC	Start	End	A1	A2	nSNPs	nGWASSNPs	nIndSigSNPs	IndSigSNPs	nLeadSNPs	LeadSNPs	NearestGene	Category	CADD	RDB
10	rs17030613	1	113190807	2.28153e-08	113060432	113247563	A	C	76	28	1	rs17030613	1	rs17030613	CAPZA1	intronic	3.703	6
11	rs10800428	1	169272453	4.33325e-15	169081792	169521553	A	G	31	24	3	rs77977611;rs10800428;rs4264045	3	rs77977611;rs10800428;rs4264045	NME7	intronic	0.65	7
12	rs12040241	1	176000113	1.44303e-08	175902660	176406835	C	T	237	19	1	rs12040241	1	rs12040241	RFWD2	intronic	0.186	5
1	rs4141983	1	18122009	3.50032e-08	18122009	18131916	C	T	4	1	1	rs4141983	1	rs4141983	ACTL8	intronic	10.21	4
13	rs1998598	1	197727642	1.09491e-08	197342380	197803799	A	G	118	28	2	rs1998598;rs2759663	1	rs1998598	DENND1B:RP11-448G4.4	ncRNA_intronic	3.421	6
14	rs4951080	1	204533284	1.10341e-08	204449952	204599461	A	G	154	9	1	rs4951080	1	rs4951080	MDM4	intronic	0.823	6
15	rs2605097	1	219642109	1.9446e-08	219622596	219669226	A	C	129	3	1	rs2605097	1	rs2605097	RP11-95P13.1	intergenic	18.55	5
16	rs55778834	1	243753910	2.85615e-08	243690491	244025317	C	T	129	7	1	rs55778834	1	rs55778834	AKT3	intronic	6.652	6
2	rs507288	1	37203702	2.76718e-08	37196958	37212710	A	G	17	1	1	rs507288	1	rs507288	RP4-614N24.1	intergenic	3.071	NA
3	rs11590650	1	40290868	1.57285e-21	40257964	40301897	A	G	24	10	4	rs11590650;rs230275;rs230284;rs10889022	1	rs11590650	TRIT1	intergenic	5.344	6
4	rs11579246	1	50559162	2.06138e-10	49563581	50592091	A	G	52	28	2	rs11579246;rs7517535	1	rs11579246	ELAVL4	intronic	4.115	7
5	rs7551758	1	52274078	1.62822e-10	52266242	52346354	G	T	31	15	1	rs7551758	1	rs7551758	NRD1	intronic	7.556	5
6	rs6656912	1	67083671	1.68916e-08	66998036	67221552	C	T	134	9	1	rs6656912	1	rs6656912	SGIP1	intronic	1.642	7
7	rs2568958	1	72765116	1.02861e-17	72556393	74108328	A	G	1353	599	7	rs2568958;rs782236;rs1194277;rs2815757;rs6424508;rs7540134;rs662655	2	rs2568958;rs6424508	RPL31P12	intergenic	0.563	7
8	rs12041960	1	82464029	4.10399e-08	82364643	82539588	G	T	70	2	1	rs12041960	1	rs12041960	LPHN2	intergenic	1.691	4
9	rs61772753	1	95242022	8.8483e-13	95203992	95309134	A	T	120	75	3	rs61772753;rs6665616;rs10874893	1	rs61772753	LINC01057	ncRNA_intronic	1.258	6
91	rs1021363	10	106610839	9.07592e-11	106417957	106830537	A	G	242	70	3	rs1021363;rs11192230;rs11599236	1	rs1021363	SORCS3	intronic	4.373	NA
89	rs6482359	10	24330805	1.58477e-10	24326623	24366458	A	G	9	6	1	rs6482359	1	rs6482359	KIAA1217	intronic	12.31	6
90	rs11597683	10	63317759	3.98027e-08	63307297	63355099	A	C	36	4	1	rs11597683	1	rs11597683	RP11-809M12.1	intergenic	7.266	5
92	rs4910165	11	10674044	1.11681e-15	10377175	10701556	C	G	129	75	7	rs2923078;rs4910165;rs10840459;rs10770131;rs881870;rs12363520;rs1863244	2	rs2923078;rs4910165	MRVI1	intronic	2.047	7
97	rs4937872	11	112827715	2.44707e-14	112788472	113413565	A	G	207	138	4	rs4937872;rs12224032;rs1447481;rs4936275	2	rs4937872;rs4936275	RP11-629G13.1	intergenic	0.044	6
93	rs10831669	11	11780236	2.1429e-08	11725595	11796897	C	T	25	2	1	rs10831669	1	rs10831669	RP11-756D7.1	downstream	0.573	5
98	rs4345978	11	123009751	3.95636e-13	122991556	123023983	G	T	79	45	3	rs4345978;rs4935826;rs66978038	1	rs4345978	CLMP	intronic	2.071	6
99	rs1793812	11	131171315	1.47125e-08	131171000	131180042	A	G	14	7	1	rs1793812	1	rs1793812	AP002856.5	ncRNA_intronic	9.695	5
94	rs11030380	11	28591168	1.25362e-08	28591168	28694440	A	T	173	3	1	rs11030380	1	rs11030380	RP11-22P4.1	intergenic	3.109	6
95	rs10838738	11	47663049	1.75556e-14	47372377	47989003	A	G	215	148	2	rs10838738;rs10838708	1	rs10838738	MTCH2	intronic	4.392	6
96	rs10501696	11	88748162	6.98384e-11	88470041	89055293	A	G	622	213	7	rs10501696;rs9665832;rs4255542;rs67279079;rs12295166;rs1903845;rs585423	1	rs10501696	GRM5	intronic	1.821	5
106	rs850518	12	111219440	9.97787e-10	111117601	111280604	A	C	30	11	2	rs850518;rs59322673	1	rs850518	PPP1CC	intergenic	5.901	5
107	rs2555004	12	114686645	1.194e-09	114666099	114687311	A	G	31	16	1	rs2555004	1	rs2555004	RP11-139B1.1	intergenic	0.703	NA
100	rs11045079	12	20297976	4.66156e-09	20289914	20318700	A	G	10	4	1	rs11045079	1	rs11045079	CTC-465D4.1	intergenic	3.819	6
101	rs4579999	12	24439661	1.18568e-12	24424791	24802324	C	T	55	10	2	rs4579999;rs111235435	2	rs4579999;rs111235435	RP11-444D3.1	ncRNA_intronic	3.136	7
102	rs13632	12	48177238	1.35146e-10	48164758	48181028	A	G	20	15	1	rs13632	1	rs13632	HDAC7	UTR3	17.96	NA
103	rs61914045	12	52352301	3.86973e-08	52321150	52395834	A	G	39	2	1	rs61914045	1	rs61914045	ACVR1B	intronic	0.047	7
104	rs4759313	12	54359074	3.33687e-09	54353523	54381723	A	T	42	23	2	rs4759313;rs3782397	1	rs4759313	HOTAIR	ncRNA_intronic	4.237	5
105	rs56074694	12	66405866	1.38052e-14	66326943	66413327	A	G	43	22	5	rs61921611;rs1351394;rs12368649;rs56074694;rs10878360	3	rs61921611;rs12368649;rs56074694	RP11-366L20.4	intergenic	2.249	5
108	rs9529314	13	31799646	9.27649e-10	31705579	31941945	A	G	222	47	3	rs9529314;rs7339288;rs41292151	1	rs9529314	B3GALTL	intronic	0.007	1f
109	rs7994724	13	51445560	7.12631e-17	51064533	51531815	A	G	198	86	8	rs149889;rs7990677;rs1951856;rs41292764;rs7994724;rs111827930;rs9535531;rs665354	3	rs149889;rs1951856;rs7994724	RNASEH2B-AS1	intergenic	6.363	7
112	rs754287	14	103997525	4.75132e-10	103852607	104174123	A	T	212	135	3	rs754287;rs10141157;rs4906340	1	rs754287	TRMT61A	intronic	2.216	5
110	rs1950829	14	42097937	1.67905e-11	41969803	42203303	A	G	178	49	2	rs1950829;rs712407	1	rs1950829	LRFN5	intronic	1.979	7
111	rs7152906	14	75125540	7.17182e-09	75108290	75377692	C	T	114	16	2	rs7152906;rs12588874	1	rs7152906	AREL1	intronic	7.282	4
113	rs11635984	15	33012232	7.73972e-13	32994056	33023486	C	T	35	9	2	rs11635984;rs12592312	1	rs11635984	GREM1	intronic	9.723	5
114	rs8032739	15	67448899	8.36917e-22	67437863	67467830	A	G	47	30	6	rs8032739;rs10152987;rs7183244;rs72743459;rs2289263;rs11634793	1	rs8032739	SMAD3	intronic	1.24	2b
115	rs12594232	15	68469402	5.25043e-09	68324830	68546275	A	G	185	26	1	rs12594232	1	rs12594232	PIAS1	intronic	2.107	7
116	rs12908161	15	85207825	4.607e-08	84703470	85392298	A	G	187	1	1	rs12908161	1	rs12908161	SEC11A	intergenic	13.99	7
117	rs7183672	15	96101018	2.92392e-13	96100923	96139843	A	G	52	22	2	rs7183672;rs8028895	1	rs7183672	LINC00924	intergenic	5.693	3a
118	rs12919291	16	13800430	1.00485e-08	13713926	13805809	C	G	142	11	2	rs12919291;rs2866727	1	rs12919291	U95743.1	intergenic	0.094	6
119	rs6498573	16	15879373	1.2335e-11	15858791	15882857	C	T	16	12	1	rs6498573	1	rs6498573	MYH11	intronic	1.053	5
120	rs8043893	16	86628423	1.19382e-11	86621902	86635787	G	T	72	53	1	rs8043893	1	rs8043893	FOXL1	intergenic	0.571	5
122	rs62061554	17	12401309	9.16633e-10	12394980	12410649	A	G	26	10	2	rs62061554;rs16946141	1	rs62061554	LINC00670	intergenic	0.159	5
123	rs2746025	17	18151611	1.42024e-08	17883848	18164404	A	C	149	2	2	rs2746025;rs854786	1	rs2746025	FLII	intronic	3.425	2b
124	rs2525570	17	29681245	1.46986e-09	29400158	29735829	A	G	303	15	1	rs2525570	1	rs2525570	NF1	intronic	1.972	7
125	rs11078935	17	38192137	3.0856e-08	38126911	38219005	G	T	69	3	1	rs11078935	1	rs11078935	MED24	intronic	11.96	5
121	rs78378222	17	7571752	1.69666e-09	7417640	7571752	G	T	3	1	1	rs78378222	1	rs78378222	TP53	UTR3	15.93	NA
126	rs1557339	18	35129076	1.13662e-11	35120132	35242636	A	C	88	39	4	rs1557339;rs11665070;rs1539844;rs62081500	2	rs1557339;rs62081500	CELF4	intronic	0.925	NA
127	rs17410557	18	50776391	4.68456e-09	50555931	50907127	C	T	196	42	2	rs17410557;rs1367635	1	rs17410557	DCC	intronic	4.502	7
128	rs12967143	18	53099012	6.8852e-13	52471537	53168243	C	G	203	65	9	rs8093506;rs9953930;rs4131791;rs12967143;rs4801154;rs2924321;rs1377243;rs2924329;rs3017183	3	rs8093506;rs9953930;rs12967143	TCF4	intronic	0.026	7
129	rs7241572	18	77580712	8.04463e-09	77551586	77580712	A	G	13	5	1	rs7241572	1	rs7241572	RP11-154H12.3	intergenic	3.887	7
130	rs2421206	19	11262477	5.14861e-14	11262477	11277074	G	T	20	13	2	rs2421206;rs4804572	1	rs2421206	SPC24	intronic	0.382	7
24	rs57116599	2	112770799	3.92148e-11	112654009	113830959	A	G	120	75	2	rs57116599;rs112903399	1	rs57116599	MERTK	intronic	0.358	7
25	rs6735063	2	145751754	1.1488e-08	145670572	145904907	A	T	117	21	3	rs6735063;rs1006923;rs6747171	1	rs6735063	TEX41	ncRNA_intronic	5.518	5
26	rs2168145	2	148773395	1.32261e-08	148457312	148956584	C	T	323	82	1	rs2168145	1	rs2168145	ORC4	intronic	5.235	7
27	rs13001911	2	161020703	3.58458e-15	160899369	161341364	C	G	209	94	7	rs13001911;rs62175437;rs66524163;rs7423892;rs4665143;rs3749119;rs56040145	1	rs13001911	ITGB6	intronic	7.67	7
28	rs13017210	2	174008623	9.50254e-10	173943763	174074375	A	T	61	4	1	rs13017210	1	rs13017210	MLTK	intronic	4.552	6
29	rs847148	2	176970456	4.19681e-19	176916410	176974104	A	T	23	19	5	rs847148;rs847146;rs863678;rs72919052;rs847150	1	rs847148	HOXD11	intergenic	8.195	4
30	rs16831319	2	190150205	4.35161e-08	189998020	190359085	C	T	78	1	1	rs16831319	1	rs16831319	KRT18P19	intergenic	1.912	3a
31	rs2111592	2	208049581	3.98205e-08	208017033	208088987	A	G	78	3	1	rs2111592	1	rs2111592	AC007879.1	ncRNA_intronic	0.414	NA
18	rs7594056	2	20867744	1.35405e-14	20866699	20881840	A	G	31	18	4	rs7594056;rs1469836;rs3072;rs7255	2	rs7594056;rs3072	GDF7	intronic	6.74	2b
32	rs4672643	2	213136662	1.61678e-08	213044255	213184956	C	G	114	47	1	rs4672643	1	rs4672643	ERBB4	intronic	0.276	4
17	rs55933406	2	2297348	6.30551e-09	2294426	2343720	C	G	38	5	1	rs55933406	1	rs55933406	MYT1L	intronic	1.236	5
19	rs1901355	2	32835664	1.11127e-08	32499150	32849224	A	G	53	3	1	rs1901355	1	rs1901355	BIRC6	intronic	1.085	5
20	rs4670149	2	36826170	5.40199e-09	36821131	36849220	A	T	12	4	1	rs4670149	1	rs4670149	FEZ2	intronic	6.413	6
21	rs10460504	2	45575110	1.58741e-09	45573050	45842064	C	T	7	1	1	rs10460504	1	rs10460504	LINC01121	intergenic	8.4	5
22	rs4671051	2	63032696	1.63035e-08	62926859	63298150	A	T	80	17	1	rs4671051	1	rs4671051	EHBP1	intronic	11.58	7
23	rs2861709	2	67900116	1.03165e-08	67874054	67954046	A	G	51	11	1	rs2861709	1	rs2861709	AC010987.5	ncRNA_intronic	4.064	7
131	rs9074	20	44688665	8.93238e-10	44680412	44747947	A	G	19	7	2	rs9074;rs6074012	1	rs9074	SLC12A5	UTR3	21.5	5
132	rs34161672	20	56020599	1.94508e-11	56016072	56029604	A	G	10	8	3	rs34161672;rs58879921;rs8115156	1	rs34161672	RBM38	intergenic	13.77	5
133	rs35384758	20	58998651	4.28305e-10	58993857	59049432	A	G	36	17	1	rs35384758	1	rs35384758	RP5-1043L13.1	ncRNA_intronic	2.302	6
134	rs2832279	21	30613466	1.13521e-10	30537045	30843684	A	C	59	42	2	rs2832279;rs2832339	1	rs2832279	LINC00189:BACH1	ncRNA_intronic	9.031	6
37	rs6792493	3	111477348	3.44172e-14	111419457	111521268	A	G	156	110	4	rs6792493;rs66786213;rs67068601;rs4682298	1	rs6792493	PLCXD2:PHLDB2	intronic	2.294	6
38	rs9853475	3	114500255	1.80025e-10	114498351	114520038	A	G	3	2	1	rs9853475	1	rs9853475	ZBTB20	intronic	0.8	6
39	rs66511648	3	117515519	2.19779e-09	117484931	117822025	C	T	214	50	1	rs66511648	1	rs66511648	LSAMP:RP11-384F7.2	ncRNA_intronic	0.971	6
33	rs1689549	3	14837473	5.62942e-09	14818716	14858226	C	T	32	6	2	rs1689549;rs190902	1	rs1689549	RP11-95M5.1	intergenic	6.333	NA
40	rs10049210	3	156797373	6.97462e-18	156791268	156813672	C	T	20	16	2	rs10049210;rs9822326	1	rs10049210	LINC00880	intergenic	2.487	7
41	rs56394279	3	160171092	1.06231e-09	159952278	160309529	C	T	167	49	2	rs56394279;rs6441306	1	rs56394279	TRIM59:RP11-227J5.3	ncRNA_exonic	9.3	6
34	rs11130182	3	49206767	1.40647e-08	48724811	49616053	C	T	351	5	2	rs11130182;rs7617480	1	rs11130182	KLHDC8B	intergenic	0.573	7
35	rs9847710	3	53062661	5.15687e-24	52214640	53171555	C	T	722	471	11	rs352139;rs2267847;rs4687612;rs66782572;rs3774367;rs9879090;rs9881468;rs4687662;rs71301807;rs35240333;rs9847710	3	rs352139;rs35240333;rs9847710	SFMBT1:RP11-894J14.5	intronic	3.846	6
36	rs1522552	3	70907252	5.18887e-14	70602254	71047711	A	G	243	98	7	rs1522552;rs11919835;rs62257211;rs6769606;rs75874116;rs17007864;rs6776440	1	rs1522552	AC096971.1	intergenic	19.71	2b
46	rs2007403	4	106131210	2.10896e-11	106048360	106276493	C	T	159	52	3	rs2007403;rs1391440;rs11721948	1	rs2007403	TET2	intronic	2.5	NA
47	rs2060285	4	124746377	1.99068e-08	124632243	124746377	A	C	22	1	1	rs2060285	1	rs2060285	LINC01091	ncRNA_intronic	10.99	NA
48	rs17824374	4	126924999	3.06277e-11	126893588	127030561	C	T	224	145	2	rs17824374;rs6857925	1	rs17824374	RP11-318I4.1	intergenic	1.994	7
49	rs1542726	4	145515769	5.97927e-12	145227879	145517578	A	C	261	176	4	rs1542726;rs2353397;rs4493485;rs12511230	1	rs1542726	KRT18P51	intergenic	1.587	3a
43	rs2687965	4	39491521	2.43324e-08	39441490	39501647	A	G	13	1	1	rs2687965	1	rs2687965	RP11-472B18.1	intergenic	3.952	NA
44	rs11942410	4	75656079	8.63838e-10	75656079	75686605	C	T	58	46	1	rs11942410	1	rs11942410	BTC	intergenic	0.816	7
42	rs2631752	4	8405314	1.194e-09	8380329	8525162	C	G	55	9	2	rs2631752;rs10938709	1	rs2631752	ACOX3	intronic	0.512	4
45	rs28663472	4	95948204	1.194e-09	95903741	96099025	C	T	79	31	2	rs28663472;rs4331783	1	rs28663472	BMPR1B	intronic	8.023	7
55	rs30266	5	103972357	5.26667e-15	103671867	104082179	A	G	223	141	4	rs30266;rs325485;rs1372500;rs67597604	1	rs30266	RP11-6N13.1	ncRNA_intronic	2.275	NA
51	rs10462723	5	15771101	1.65419e-09	15670234	15785038	A	G	71	24	2	rs10462723;rs4379195	1	rs10462723	FBXL7	intronic	3.739	7
56	rs11135349	5	164523472	5.30052e-11	164467717	164786699	A	C	564	247	6	rs11135349;rs12187834;rs36070089;rs35075132;rs12153515;rs2861140	2	rs11135349;rs12153515	CTC-340A15.2	ncRNA_intronic	2.542	7
52	rs62368263	5	50726027	1.02643e-14	50658334	51158351	C	T	80	55	2	rs62368263;rs4865687	2	rs62368263;rs4865687	CTD-2335O3.2	intergenic	9.946	6
50	rs12519390	5	676546	8.36016e-13	507307	700560	A	G	210	140	5	rs12519390;rs12515615;rs10475282;rs61384641;rs60444023	1	rs12519390	TPPP:CTD-2589H19.6	ncRNA_exonic	5.738	5
53	rs13165221	5	93096539	1.73001e-10	92975510	93571190	C	T	378	303	2	rs13165221;rs9314102	1	rs13165221	FAM172A	intronic	1.084	7
54	rs1563319	5	97764143	4.88038e-08	97763960	97764143	A	T	2	1	1	rs1563319	1	rs1563319	RP11-474J18.1	intergenic	3.317	7
63	rs9387478	6	117786180	4.06954e-12	117723640	117823508	A	C	157	104	3	rs9387478;rs9387481;rs929058	1	rs9387478	GOPC:DCBLD1	intergenic	1.584	7
64	rs2327429	6	134209837	3.14633e-09	134150561	134214525	C	T	37	3	1	rs2327429	1	rs2327429	RP3-323P13.2	ncRNA_exonic	6.871	2b
65	rs2876520	6	142996618	5.36637e-09	142868502	143009841	C	G	57	1	1	rs2876520	1	rs2876520	RP11-440G9.1	intergenic	1.076	7
66	rs851976	6	152030008	3.93328e-10	152027074	152052215	C	T	35	23	1	rs851976	1	rs851976	ESR1	intronic	0.142	NA
67	rs3253	6	169616112	1.43862e-11	169569045	169618454	C	T	42	16	3	rs3253;rs10945386;rs9455899	1	rs3253	XXyac-YX65C7_A.2:THBS2	ncRNA_intronic	9.705	NA
59	rs10807610	6	17387538	7.49955e-12	17386607	17479588	A	C	54	36	2	rs10807610;rs10949424	2	rs10807610;rs10949424	RP1-273P12.1	intergenic	3.438	7
58	rs2016052	6	1775463	5.05315e-23	1771449	1777854	C	G	22	13	4	rs2016052;rs3800055;rs3778523;rs3800052	1	rs2016052	GMDS	intronic	2.056	6
60	rs2232423	6	28366151	2.09889e-18	25480328	29509596	A	G	2135	986	27	rs55706012;rs9467714;rs9348711;rs58825580;rs9366673;rs36048693;rs34388707;rs55658856;rs115091345;rs72839477;rs7772160;rs726830;rs9357042;rs2056923;rs9468219;rs200951;rs200956;rs200964;rs1150696;rs9295768;rs853676;rs12664996;rs2232423;rs148466862;rs114406136;rs116406755;rs116537337	6	rs55706012;rs55658856;rs72839477;rs12664996;rs2232423;rs148466862	ZSCAN12	exonic	0.36	NA
61	rs3829964	6	36644498	3.50493e-08	36616366	36648920	C	T	13	1	1	rs3829964	1	rs3829964	CDKN1A	intergenic	7.481	4
57	rs4959352	6	624922	3.36957e-08	589924	646508	A	C	22	1	1	rs4959352	1	rs4959352	EXOC2	intronic	7.025	2b
62	rs2214123	6	67000001	2.43324e-08	66524413	67000001	A	G	236	2	2	rs68170059;rs2214123	2	rs68170059;rs2214123	AC002485.1	intergenic	0.762	NA
72	rs4556017	7	100632790	2.12965e-22	100528223	100753880	C	T	128	29	8	rs4556017;rs4729640;rs6966570;rs13235403;rs11761638;rs62483669;rs34859157;rs4729628	1	rs4556017	MUC12	intronic	1.935	6
73	rs7778418	7	102429704	1.45806e-17	102409408	103186271	C	T	330	74	6	rs7778418;rs10953383;rs117481155;rs1008126;rs10953388;rs9641299	1	rs7778418	FAM185A	intronic	4.331	6
74	rs12705959	7	113998246	4.94828e-11	113981217	114194615	C	T	87	24	2	rs12705959;rs4730636	1	rs12705959	FOXP2	intronic	0.024	5
75	rs10242758	7	117522956	4.8669e-10	117497811	117636111	G	T	93	46	2	rs10242758;rs970185	1	rs10242758	AC007568.1	ncRNA_exonic	8.16	7
68	rs3807865	7	12250402	6.18074e-12	12233848	12286050	A	G	134	106	1	rs3807865	1	rs3807865	TMEM106B	upstream	3.705	NA
76	rs806169	7	127300668	1.06928e-10	127264150	127757563	C	G	108	48	1	rs806169	1	rs806169	SND1	intronic	0.474	7
69	rs6462976	7	40396300	2.30555e-12	40361834	40481812	C	T	124	35	2	rs6462976;rs11761602	1	rs6462976	SUGCT	intronic	7.351	4
70	rs12669701	7	55131670	1.53171e-13	55103203	55161043	A	T	40	24	5	rs12669701;rs10234806;rs17514740;rs2302535;rs7795564	1	rs12669701	EGFR	intronic	0.36	2b
71	rs11769827	7	73313856	1.35372e-17	73146742	73776388	A	G	252	53	7	rs11769827;rs13241670;rs12666709;rs34181906;rs75383256;rs3757582;rs2528481	3	rs11769827;rs3757582;rs2528481	WBSCR28	intergenic	0.696	1f
81	rs10956488	8	130717755	6.40486e-09	130717716	130738972	A	G	38	1	1	rs10956488	1	rs10956488	RP11-419K12.1	intergenic	4.087	7
82	rs7003580	8	145007534	4.11163e-11	144973183	145086428	C	T	178	107	1	rs7003580	1	rs7003580	PLEC	intronic	0.537	4
78	rs13271626	8	22467760	1.36082e-09	22447426	22542962	C	G	101	44	1	rs13271626	1	rs13271626	CCAR2	intronic	0.031	6
77	rs2912053	8	6645793	2.75296e-17	6361229	6655391	C	G	69	45	5	rs2442604;rs4841224;rs35742902;rs2912053;rs966562	3	rs2442604;rs35742902;rs2912053	XKR5	intergenic	1.477	5
79	rs1383978	8	72012331	5.77885e-24	71042430	72277688	A	G	1212	564	11	rs6996285;rs16937001;rs17758683;rs36047866;rs2732128;rs17687068;rs1473522;rs1383978;rs1373481;rs6993201;rs72654195	5	rs6996285;rs17758683;rs17687068;rs1383978;rs6993201	RP11-326E22.1	intergenic	4.208	5
80	rs2581260	8	77493526	1.91835e-09	77493526	77493526	A	T	1	1	1	rs2581260	1	rs2581260	ZFHX4-AS1	ncRNA_intronic	21.5	4
83	rs1931388	9	11203149	6.98384e-11	11113891	11796032	A	G	625	124	6	rs1931388;rs11515055;rs10809421;rs56072039;rs10809359;rs72694269	1	rs1931388	RP11-23D5.1	intergenic	0.386	7
87	rs1858015	9	119167220	1.13499e-10	119155568	119766782	C	T	71	12	2	rs1858015;rs2418449	2	rs1858015;rs2418449	PAPPA	intergenic	0.465	NA
88	rs645982	9	136148409	3.98193e-23	136042451	136356448	A	G	310	172	20	rs10441806;rs4424335;rs7044125;rs7469576;rs10901250;rs78590974;rs1179011;rs10901263;rs117119759;rs12378537;rs10793961;rs8176681;rs550057;rs532436;rs28446901;rs645982;rs557317;rs559723;rs567493;rs41296107	6	rs10441806;rs4424335;rs8176681;rs645982;rs559723;rs41296107	ABO	ncRNA_intronic	0.863	NA
84	rs263645	9	17016503	1.9446e-08	17004247	17110944	A	T	44	7	1	rs263645	1	rs263645	RP11-132E11.2	intergenic	5.392	7
85	rs7857118	9	22124140	3.50459e-23	21995044	22125503	A	T	88	46	4	rs55797833;rs7857118;rs10811650;rs66478960	2	rs55797833;rs7857118	CDKN2B-AS1	intergenic	1.289	6
86	rs62535714	9	37182655	1.85705e-08	37045825	37406391	A	G	117	24	1	rs62535714	1	rs62535714	ZCCHC7	intronic	2.8	7

## Sheet: Supplementary Table 7
Supplementary Table 7. Significant pleiotropic loci between BD and HEM were identified by cross-trait meta-analysis and FUMA annotation.
GenomicLocus	rsID	CHR	POS	P_CPASSOC	Start	End	A1	A2	nSNPs	nGWASSNPs	nIndSigSNPs	IndSigSNPs	nLeadSNPs	LeadSNPs	NearestGene	Category	CADD	RDB
4	rs10737496	1	163745389	2.10204e-08	163582980	163766672	C	T	89	14	1	rs10737496	1	rs10737496	RP4-640E24.1	intergenic	5.804	5
5	rs10800428	1	169272453	6.26587e-16	169081792	169521553	A	G	32	28	4	rs77977611;rs10800428;rs4264045;rs6696217	3	rs77977611;rs10800428;rs4264045	NME7	intronic	0.65	7
6	rs12139477	1	204553104	6.92168e-10	204449952	204599461	A	C	155	47	1	rs12139477	1	rs12139477	MDM4	intergenic	0.011	5
7	rs2605097	1	219642109	1.3602e-08	219622596	219669226	A	C	129	6	1	rs2605097	1	rs2605097	RP11-95P13.1	intergenic	18.55	5
1	rs11590650	1	40290868	5.36313e-22	40257964	40301897	A	G	24	10	4	rs11590650;rs230275;rs230284;rs10889022	1	rs11590650	TRIT1	intergenic	5.344	6
2	rs472913	1	61095558	3.72549e-09	60890477	61125378	C	G	156	69	2	rs472913;rs4916068	1	rs472913	RP11-776H12.1	ncRNA_intronic	0.359	7
3	rs3860336	1	95236282	1.1364e-12	95202984	95311928	A	G	139	79	3	rs3860336;rs6665616;rs61774561	1	rs3860336	LINC01057	ncRNA_intronic	1.176	NA
88	rs2273738	10	111648659	3.26721e-11	111648659	111935178	C	T	202	121	2	rs2273738;rs4595478	1	rs2273738	XPNPEP1	intronic	1.845	NA
89	rs3012065	10	126737579	6.11576e-09	126688200	126738634	C	T	14	2	1	rs3012065	1	rs3012065	CTBP2	intronic	4.116	5
86	rs6482359	10	24330805	9.90729e-11	24326623	24366458	A	G	9	6	1	rs6482359	1	rs6482359	KIAA1217	intronic	12.31	6
87	rs10994415	10	62322034	2.37325e-11	62060128	62351757	C	T	55	40	2	rs10994415;rs10994318	1	rs10994415	ANK3	intronic	8.965	7
90	rs4910165	11	10674044	5.26718e-16	10377175	10701556	C	G	207	81	8	rs2218793;rs12574718;rs881870;rs4910165;rs10840459;rs10770131;rs12363520;rs1863244	3	rs2218793;rs12574718;rs4910165	MRVI1	intronic	2.047	7
96	rs4937872	11	112827715	5.62669e-13	112788472	113034787	A	G	158	124	3	rs4937872;rs12224032;rs1447481	1	rs4937872	RP11-629G13.1	intergenic	0.044	6
97	rs77366224	11	116964065	3.9643e-08	116677268	117101311	G	T	237	3	1	rs77366224	1	rs77366224	SIK3	intronic	2.009	2b
98	rs4345978	11	123009751	2.1465e-13	122991556	123023983	G	T	79	46	3	rs4345978;rs4935826;rs66978038	1	rs4345978	CLMP	intronic	2.071	6
91	rs10838738	11	47663049	3.59046e-09	47372377	47946836	A	G	211	66	1	rs10838738	1	rs10838738	MTCH2	intronic	4.392	6
92	rs174592	11	61618608	1.98847e-13	61542006	61624181	A	G	79	53	2	rs174592;rs174593	1	rs174592	FADS2	intronic	3.01	NA
93	rs4672	11	64009879	8.49625e-09	63941110	64009879	A	G	5	1	1	rs4672	1	rs4672	FKBP2	exonic	20.5	4
94	rs475805	11	65848738	5.50579e-09	65798066	66483265	A	G	244	20	2	rs475805;rs678397	2	rs475805;rs678397	PACS1	intronic	1.634	NA
95	rs12575685	11	70517927	2.42984e-10	70517927	70563919	A	G	40	25	2	rs12575685;rs11237269	1	rs12575685	SHANK2	intronic	7.396	5
105	rs876373	12	111279341	1.74022e-08	111117601	111280604	C	T	30	7	2	rs876373;rs12231451	1	rs876373	RP1-74B13.2:RPL29P25	ncRNA_intronic	5.09	6
106	rs2555004	12	114686645	4.8048e-11	114632506	114687311	A	G	44	25	2	rs2555004;rs11067000	1	rs2555004	RP11-139B1.1	intergenic	0.703	NA
100	rs11045079	12	20297976	3.1542e-09	20289914	20318700	A	G	10	4	1	rs11045079	1	rs11045079	CTC-465D4.1	intergenic	3.819	6
99	rs2159100	12	2346393	2.51028e-15	2285731	2420526	C	T	147	114	8	rs2159100;rs882195;rs882193;rs4765913;rs10774030;rs2238051;rs2238056;rs68089646	1	rs2159100	CACNA1C	intronic	0.342	5
101	rs4579999	12	24439661	3.79057e-13	24424791	24802324	C	T	55	10	2	rs4579999;rs111235435	2	rs4579999;rs111235435	RP11-444D3.1	ncRNA_intronic	3.136	7
102	rs13632	12	48177238	1.13605e-12	47990747	48181028	A	G	47	19	2	rs13632;rs12818212	1	rs13632	HDAC7	UTR3	17.96	NA
103	rs10783617	12	54359387	2.24035e-09	54353523	54376264	G	T	39	22	1	rs10783617	1	rs10783617	HOTAIR	ncRNA_intronic	4.731	4
104	rs56074694	12	66405866	1.07015e-14	66326943	66413327	A	G	42	18	5	rs61921611;rs10878349;rs12368649;rs56074694;rs11176003	3	rs61921611;rs12368649;rs56074694	RP11-366L20.4	intergenic	2.249	5
108	rs12868163	13	113878441	9.66369e-09	113818708	113915485	C	T	153	55	1	rs12868163	1	rs12868163	CUL4A	intronic	1.361	6
107	rs7994724	13	51445560	8.98644e-18	51061932	51531815	A	G	225	96	11	rs1753639;rs7990677;rs1149825;rs17396919;rs201764;rs1951856;rs41292764;rs7994724;rs111827930;rs9535531;rs665354	3	rs1753639;rs1951856;rs7994724	RNASEH2B-AS1	intergenic	6.363	7
109	rs2693698	14	99719219	4.55721e-08	99707933	99719219	A	G	5	1	1	rs2693698	1	rs2693698	BCL11B	intronic	8.089	NA
110	rs11635984	15	33012232	4.26661e-13	32994056	33023486	C	T	35	9	2	rs11635984;rs12592312	1	rs11635984	GREM1	intronic	9.723	5
111	rs4447398	15	42904904	6.46328e-09	42457582	42904904	A	C	285	4	2	rs4447398;rs2899059	1	rs4447398	STARD9	intronic	0.043	4
112	rs8032739	15	67448899	2.81052e-22	67437863	67663284	A	G	141	41	7	rs8032739;rs10152987;rs7183244;rs72743459;rs2289263;rs11634793;rs2028762	2	rs8032739;rs2028762	SMAD3	intronic	1.24	2b
113	rs12594232	15	68469402	3.56252e-09	68324830	68546275	A	G	185	37	1	rs12594232	1	rs12594232	PIAS1	intronic	2.107	7
114	rs62011709	15	83531774	4.12492e-08	83523163	83977166	A	T	209	2	1	rs62011709	1	rs62011709	HOMER2	intronic	0.649	5
115	rs12908161	15	85207825	6.61386e-12	84703470	85392298	A	G	427	264	5	rs12908161;rs12595321;rs8039472;rs2019611;rs11073613	1	rs12908161	SEC11A	intergenic	13.99	7
116	rs4702	15	91426560	8.8183e-09	91416550	91429042	A	G	10	1	1	rs4702	1	rs4702	FURIN	UTR3	17.36	5
117	rs7183672	15	96101018	1.57499e-13	96100923	96139843	A	G	52	26	2	rs7183672;rs8028895	1	rs7183672	LINC00924	intergenic	5.693	3a
120	rs6498573	16	15879373	7.26082e-12	15858791	15882857	C	T	16	12	1	rs6498573	1	rs6498573	MYH11	intronic	1.053	5
121	rs7195329	16	51590733	4.3544e-08	51574598	51617064	A	G	67	1	1	rs7195329	1	rs7195329	HNRNPA1P48	intergenic	0.088	4
122	rs8043893	16	86628423	7.02186e-12	86621902	86635787	G	T	72	53	1	rs8043893	1	rs8043893	FOXL1	intergenic	0.571	5
123	rs12932628	16	89632725	1.54314e-08	89632725	89632725	G	T	1	1	1	rs12932628	1	rs12932628	RPL13	intergenic	3.3	4
118	rs28455634	16	9230816	5.20453e-10	9224041	9238382	A	G	12	3	2	rs28455634;rs34015112	1	rs28455634	C16orf72	intergenic	4.35	7
119	rs7201930	16	9958655	4.64745e-08	9875513	9993266	C	T	220	2	2	rs7201930;rs7199910	1	rs7201930	GRIN2A	intronic	0.789	6
125	rs62061554	17	12401309	2.86524e-10	12394980	12410649	A	G	26	12	2	rs62061554;rs16946141	1	rs62061554	LINC00670	intergenic	0.159	5
126	rs854786	17	18036283	2.77184e-08	17883848	18036283	A	G	96	1	1	rs854786	1	rs854786	MYO15A	intronic	4.208	NA
127	rs2525570	17	29681245	6.3149e-10	29400158	29735829	A	G	303	64	1	rs2525570	1	rs2525570	NF1	intronic	1.972	7
128	rs61554907	17	38220432	4.60932e-08	38181134	38220432	G	T	7	1	1	rs61554907	1	rs61554907	THRA	intronic	15.25	4
129	rs228768	17	42191893	6.33155e-10	42156471	42330171	G	T	165	20	3	rs228768;rs4473241;rs9916444	1	rs228768	HDAC5	intronic	14.81	NA
130	rs4423457	17	64284000	1.74123e-09	64236318	64331156	A	G	67	26	1	rs4423457	1	rs4423457	PRKCA	intergenic	8.41	NA
124	rs78378222	17	7571752	4.29824e-10	7417640	7571752	G	T	3	1	1	rs78378222	1	rs78378222	TP53	UTR3	15.93	NA
131	rs2421206	19	11262477	2.66098e-14	11262477	11277074	G	T	20	13	2	rs2421206;rs4804572	1	rs2421206	SPC24	intronic	0.382	7
132	rs62109878	19	13105333	9.42791e-09	13083903	13123878	C	G	24	5	1	rs62109878	1	rs62109878	NFIX	intergenic	2.367	5
18	rs57116599	2	112770799	5.27498e-12	112654009	113830959	A	G	120	76	2	rs57116599;rs112903399	1	rs57116599	MERTK	intronic	0.358	7
19	rs1528188	2	145749357	1.50367e-08	145670572	145904907	A	G	117	21	3	rs1528188;rs1006923;rs6747171	1	rs1528188	TEX41	ncRNA_intronic	1.697	NA
20	rs4233681	2	160960058	3.8818e-13	160899369	161340963	C	T	124	81	4	rs4233681;rs10497210;rs10172311;rs3749119	1	rs4233681	ITGB6	intronic	5.41	5
21	rs13017210	2	174008623	3.34029e-10	173943763	174107004	A	T	84	16	2	rs13017210;rs3769161	1	rs13017210	MLTK	intronic	4.552	6
22	rs847148	2	176970456	7.70278e-18	176962102	176974104	A	T	20	17	4	rs847148;rs847146;rs863678;rs847150	1	rs847148	HOXD11	intergenic	8.195	4
23	rs16831319	2	190150205	3.10109e-08	189998020	190359085	C	T	78	4	1	rs16831319	1	rs16831319	KRT18P19	intergenic	1.912	3a
9	rs7594056	2	20867744	6.77867e-15	20866699	20881840	A	G	31	18	4	rs7594056;rs1469836;rs3072;rs7255	2	rs7594056;rs3072	GDF7	intronic	6.74	2b
8	rs12474027	2	2299297	3.06811e-08	2294426	2331333	A	T	35	3	1	rs12474027	1	rs12474027	MYT1L	intronic	6.314	5
10	rs11684360	2	26942156	3.27306e-09	26938182	26956650	C	T	9	7	1	rs11684360	1	rs11684360	KCNK3	intronic	1.624	5
11	rs1901355	2	32835664	2.54235e-08	32499150	32849224	A	G	53	4	1	rs1901355	1	rs1901355	BIRC6	intronic	1.085	5
12	rs4670570	2	36825932	8.24936e-10	36767257	36849220	C	G	19	6	2	rs4670570;rs10178002	1	rs4670570	FEZ2	intronic	0.778	6
13	rs10460504	2	45575110	1.12694e-10	45571648	45842064	C	T	43	6	2	rs10460504;rs17033745	1	rs10460504	LINC01121	intergenic	8.4	5
14	rs2080227	2	63081759	4.5819e-09	62926859	63269604	A	T	72	27	1	rs2080227	1	rs2080227	EHBP1:AC007098.1	ncRNA_intronic	11.3	7
15	rs34532102	2	64905182	3.69127e-08	64887382	65004346	C	T	71	6	1	rs34532102	1	rs34532102	SERTAD2	intergenic	1.307	5
16	rs2861709	2	67900116	7.11074e-09	67874054	67954046	A	G	51	20	1	rs2861709	1	rs2861709	AC010987.5	ncRNA_intronic	4.064	7
17	rs72809838	2	97428320	1.22876e-10	97349315	97521748	A	G	39	25	2	rs72809838;rs78381888	1	rs72809838	CNNM4	intronic	3.617	4
133	rs67712855	20	43682551	1.08417e-10	43598154	43944323	G	T	115	80	5	rs67712855;rs734784;rs6104027;rs6032109;rs2143943	2	rs67712855;rs6032109	STK4	intronic	1.493	3a
134	rs237460	20	48033127	1.02289e-08	48030813	48065859	C	T	19	11	1	rs237460	1	rs237460	KCNB1	intronic	0.412	NA
135	rs34161672	20	56020599	1.15733e-11	56016072	56029604	A	G	10	8	4	rs34161672;rs4811849;rs58879921;rs8115191	1	rs34161672	RBM38	intergenic	13.77	5
136	rs35384758	20	58998651	8.23612e-10	58993857	59049432	A	G	36	16	1	rs35384758	1	rs35384758	RP5-1043L13.1	ncRNA_intronic	2.302	6
137	rs13044225	20	60865815	6.07589e-12	60804539	60879829	A	G	95	26	1	rs13044225	1	rs13044225	OSBPL2	intronic	3.842	6
138	rs2832279	21	30613466	7.04135e-11	30537045	30843684	A	C	59	43	2	rs2832279;rs2832339	1	rs2832279	LINC00189:BACH1	ncRNA_intronic	9.031	6
139	rs3788411	22	29728783	4.93355e-08	29669693	29793525	C	T	47	2	1	rs3788411	1	rs3788411	AP1B1	intronic	0.062	5
140	rs5758064	22	41153879	4.65631e-08	41080566	41382163	C	T	64	1	1	rs5758064	1	rs5758064	SLC25A17	intergenic	1.33	7
28	rs6792493	3	111477348	1.7618e-14	111419457	111521268	A	G	157	117	4	rs6792493;rs66786213;rs13072118;rs4682298	1	rs6792493	PLCXD2:PHLDB2	intronic	2.294	6
29	rs9853475	3	114500255	3.14499e-10	114498351	114520038	A	G	3	2	1	rs9853475	1	rs9853475	ZBTB20	intronic	0.8	6
24	rs1689549	3	14837473	4.39452e-09	14818716	14858226	C	T	32	6	2	rs1689549;rs190902	1	rs1689549	RP11-95M5.1	intergenic	6.333	NA
30	rs10049210	3	156797373	2.91215e-18	156791268	156813672	C	T	20	16	2	rs10049210;rs9822326	1	rs10049210	LINC00880	intergenic	2.487	7
31	rs56394279	3	160171092	6.94412e-10	159922979	160309529	C	T	171	64	3	rs56394279;rs12632224;rs6441306	1	rs56394279	TRIM59:RP11-227J5.3	ncRNA_exonic	9.3	6
25	rs9834970	3	36856030	4.50104e-19	36834099	36964583	C	T	86	67	5	rs9834970;rs3732385;rs9985296;rs9867455;rs4678915	1	rs9834970	TRANK1	intergenic	11.17	4
26	rs9847710	3	53062661	1.2338e-23	52214640	53174638	C	T	922	604	15	rs352139;rs353547;rs6772177;rs66782572;rs73078824;rs9879090;rs9881468;rs4687662;rs7612624;rs71301807;rs34656997;rs35240333;rs9847710;rs6799837;rs56136581	3	rs352139;rs35240333;rs9847710	SFMBT1:RP11-894J14.5	intronic	3.846	6
27	rs2597301	3	70909494	7.39292e-14	70594975	71074194	C	G	123	99	9	rs9879196;rs11128181;rs11919835;rs2597301;rs9877481;rs62257211;rs6769606;rs2177291;rs6776440	2	rs9879196;rs2597301	AC096971.1	intergenic	0.72	7
36	rs2007403	4	106131210	6.56609e-15	106048360	106276493	C	T	183	84	4	rs2007403;rs2726518;rs2647256;rs11721948	1	rs2007403	TET2	intronic	2.5	NA
37	rs112481526	4	123076007	4.61477e-09	123026869	123552125	A	G	99	7	1	rs112481526	1	rs112481526	KIAA1109	intronic	2.035	7
38	rs2060285	4	124746377	1.27448e-09	124632243	124746377	A	C	22	1	1	rs2060285	1	rs2060285	LINC01091	ncRNA_intronic	10.99	NA
39	rs17824374	4	126924999	5.33721e-11	126893588	127030561	C	T	224	116	2	rs17824374;rs6857925	1	rs17824374	RP11-318I4.1	intergenic	1.994	7
40	rs1542726	4	145515769	3.45985e-12	145227879	145517578	A	C	261	184	4	rs1542726;rs2353397;rs4266245;rs12511230	1	rs1542726	KRT18P51	intergenic	1.587	3a
33	rs2687965	4	39491521	1.71084e-08	39441490	39501647	A	G	13	1	1	rs2687965	1	rs2687965	RP11-472B18.1	intergenic	3.952	NA
34	rs6811334	4	75686640	1.67333e-08	75656079	75686640	C	T	69	6	2	rs6811334;rs6840529	1	rs6811334	BTC	intronic	4.62	7
32	rs2631752	4	8405314	7.82631e-10	8380329	8525162	C	G	55	11	2	rs2631752;rs10938709	1	rs2631752	ACOX3	intronic	0.512	4
35	rs28663472	4	95948204	2.53762e-10	95903741	96099025	C	T	79	39	2	rs28663472;rs4397000	1	rs28663472	BMPR1B	intronic	8.023	7
43	rs4379195	5	15743346	2.51668e-08	15670234	15785038	C	G	55	17	1	rs4379195	1	rs4379195	FBXL7	intronic	1.556	7
49	rs12153515	5	164631794	1.26172e-12	164487955	164786699	C	T	68	48	3	rs12153515;rs2861140;rs72819587	1	rs12153515	CTB-181F24.1	intergenic	12.32	7
50	rs72841199	5	169284998	5.89112e-11	169219575	169329731	A	G	45	26	3	rs72841199;rs261068;rs39824	1	rs72841199	DOCK2	intronic	15.42	6
44	rs62368263	5	50726027	5.10467e-15	50658334	51158351	C	T	80	49	2	rs62368263;rs4485884	2	rs62368263;rs4485884	CTD-2335O3.2	intergenic	9.946	6
41	rs12519390	5	676546	4.61709e-13	507307	700560	A	G	210	140	5	rs12519390;rs12515615;rs10475282;rs61384641;rs60444023	1	rs12519390	TPPP:CTD-2589H19.6	ncRNA_exonic	5.738	5
42	rs28565152	5	7542911	5.18233e-09	7493177	7544038	A	G	13	6	1	rs28565152	1	rs28565152	ADCY2	intronic	0.429	7
45	rs6865469	5	78849505	4.2337e-08	78801947	78849697	G	T	12	1	1	rs6865469	1	rs6865469	Y_RNA	intergenic	4.461	6
46	rs62366251	5	80829177	6.18842e-09	80728732	81052767	A	G	147	23	4	rs62366251;rs71636282;rs6887473;rs6865796	1	rs62366251	SSBP2	intronic	5.323	6
47	rs6867042	5	93555761	1.54409e-08	92948485	93571190	C	T	261	35	1	rs6867042	1	rs6867042	KIAA0825	intronic	0.614	7
48	rs12654883	5	97656313	2.81128e-08	97652398	97764143	C	T	32	2	2	rs12654883;rs1563319	1	rs12654883	CH17-12M21.1	intergenic	6.057	6
57	rs9387478	6	117786180	5.13293e-13	117723640	117842759	A	C	161	128	5	rs9387478;rs9387481;rs929058;rs17574630;rs1555401	1	rs9387478	GOPC:DCBLD1	intergenic	1.584	7
58	rs12194592	6	134204247	2.2716e-09	134150561	134209837	A	G	37	10	1	rs12194592	1	rs12194592	RP3-323P13.2	ncRNA_intronic	4.201	7
59	rs3020338	6	152034062	6.45533e-09	152027074	152834494	A	G	369	28	3	rs3020338;rs9322356;rs4331993	3	rs3020338;rs9322356;rs4331993	ESR1	intronic	3.79	6
60	rs10455979	6	166995260	1.23851e-08	166973449	167018915	C	G	20	5	2	rs10455979;rs6456095	1	rs10455979	RPS6KA2	intronic	0.02	5
61	rs3253	6	169616112	8.4991e-12	169569045	169618454	C	T	42	16	3	rs3253;rs10945386;rs9455899	1	rs3253	XXyac-YX65C7_A.2:THBS2	ncRNA_intronic	9.705	NA
53	rs7755093	6	17387077	3.05392e-12	17386607	17479588	A	G	69	36	2	rs7755093;rs1535014	2	rs7755093;rs1535014	RP1-273P12.1	intergenic	4.709	7
52	rs2016052	6	1775463	1.58547e-23	1767582	1777854	C	G	24	15	6	rs2016052;rs3800055;rs7764505;rs3778523;rs761151;rs3800052	1	rs2016052	GMDS	intronic	2.056	6
54	rs13195402	6	26463575	9.9721e-15	25684606	29607101	G	T	1112	749	15	rs13195402;rs7773938;rs6900665;rs61240102;rs72839449;rs34661691;rs9379850;rs17693963;rs149949;rs17720293;rs6905391;rs9393925;rs1233393;rs9257805;rs28986301	4	rs13195402;rs17693963;rs1233393;rs28986301	BTN2A1	exonic	23.7	5
55	rs144767533	6	43186138	3.70143e-10	43125761	43227141	C	T	78	49	3	rs144767533;rs2756180;rs113461790	1	rs144767533	CUL9:RP3-330M21.5	ncRNA_intronic	2.964	7
51	rs4959352	6	624922	6.96983e-09	589924	646508	A	C	22	2	1	rs4959352	1	rs4959352	EXOC2	intronic	7.025	2b
56	rs1487445	6	98565211	2.15011e-15	98547979	98693636	C	T	51	21	3	rs1487445;rs6931604;rs17814604	1	rs1487445	RP11-436D23.1	ncRNA_intronic	3.269	5
70	rs4556017	7	100632790	6.91879e-23	100516003	100753880	C	T	138	33	11	rs4556017;rs12670970;rs12671641;rs6966570;rs13235403;rs11761638;rs34489224;rs4637750;rs62483669;rs34859157;rs4729628	1	rs4556017	MUC12	intronic	1.935	6
71	rs7778418	7	102429704	6.1968e-18	102409408	103186271	C	T	331	90	7	rs7778418;rs12530741;rs10953383;rs117481155;rs1008126;rs10953388;rs9641299	1	rs7778418	FAM185A	intronic	4.331	6
72	rs11764361	7	105043229	8.46471e-09	105042368	105049452	A	G	5	2	1	rs11764361	1	rs11764361	SRPK2	intergenic	14.76	2b
64	rs113779084	7	11871787	2.34196e-13	11855103	11994774	A	G	60	16	2	rs113779084;rs2355766	1	rs113779084	THSD7A	UTR5	16.3	4
73	rs806169	7	127300668	3.80038e-11	127264150	127757563	C	G	108	50	1	rs806169	1	rs806169	SND1	intronic	0.474	7
74	rs10255167	7	140676153	4.88089e-08	140665521	140791820	A	G	64	1	1	rs10255167	1	rs10255167	CCT4P1	intergenic	0.938	4
62	rs12668848	7	2020995	4.88869e-09	1877502	2190100	A	G	233	11	1	rs12668848	1	rs12668848	MAD1L1	intronic	2.98	5
65	rs6954854	7	21492589	1.33013e-09	21468640	21555536	A	G	53	12	1	rs6954854	1	rs6954854	SP4	intronic	5.049	7
66	rs12672003	7	24647222	7.3859e-09	24619811	24833601	A	G	72	1	1	rs12672003	1	rs12672003	MPP6	intronic	1.296	6
63	rs6979937	7	3874194	3.9311e-08	3836379	3938385	A	G	134	1	1	rs6979937	1	rs6979937	SDK1	intronic	0.94	7
67	rs3890819	7	40461332	6.12159e-13	40278038	40481812	G	T	132	79	3	rs3890819;rs11772072;rs11761602	1	rs3890819	SUGCT	intronic	0.097	NA
68	rs7795564	7	55124829	3.5134e-13	55103203	55161043	A	G	40	24	5	rs7795564;rs10234806;rs17514740;rs2302535;rs4947965	1	rs7795564	EGFR	intronic	1.472	4
69	rs11769827	7	73313856	5.74312e-18	73146742	73461430	A	G	114	64	6	rs11769827;rs13241670;rs12666709;rs34181906;rs75383256;rs3757582	2	rs11769827;rs3757582	WBSCR28	intergenic	0.696	1f
81	rs10956488	8	130717755	4.36597e-09	130717716	130738972	A	G	38	1	1	rs10956488	1	rs10956488	RP11-419K12.1	intergenic	4.087	7
82	rs55646585	8	144999621	1.58403e-16	144973183	145086428	C	T	185	141	3	rs55646585;rs61512798;rs61156785	1	rs55646585	PLEC	exonic	0.382	4
77	rs13271626	8	22467760	7.44425e-11	22447426	22542962	C	G	101	52	1	rs13271626	1	rs13271626	CCAR2	intronic	0.031	6
78	rs2953928	8	34152492	1.66125e-08	33863561	34734293	A	G	49	4	1	rs2953928	1	rs2953928	RP1-84O15.2	ncRNA_intronic	1.737	NA
75	rs2912053	8	6645793	1.18803e-17	6354840	6655391	C	G	143	67	7	rs4841224;rs1961222;rs2922887;rs2442604;rs35742902;rs2912053;rs966562	3	rs4841224;rs35742902;rs2912053	XKR5	intergenic	1.477	5
79	rs1383978	8	72012331	2.46869e-23	71042430	72277688	A	G	1209	592	10	rs16937001;rs17758683;rs36047866;rs17689525;rs1473522;rs62506936;rs1383978;rs1373481;rs3808393;rs72654195	5	rs16937001;rs17758683;rs17689525;rs1383978;rs3808393	RP11-326E22.1	intergenic	4.208	5
80	rs2581260	8	77493526	2.73852e-09	77493526	77493526	A	T	1	1	1	rs2581260	1	rs2581260	ZFHX4-AS1	ncRNA_intronic	21.5	4
76	rs62489493	8	9763581	6.56669e-11	9689610	10283602	C	G	337	105	10	rs62489493;rs661310;rs17150950;rs7813581;rs532928;rs62488680;rs28653100;rs28630503;rs56662938;rs9650651	2	rs62489493;rs9650651	LINC00599	upstream	10.41	4
84	rs1858015	9	119167220	1.09176e-10	119155568	119238367	C	T	24	5	1	rs1858015	1	rs1858015	PAPPA	intergenic	0.465	NA
85	rs645982	9	136148409	1.24217e-23	136065526	136356448	A	G	301	173	19	rs4424335;rs7044125;rs7469576;rs10901250;rs78590974;rs1179011;rs10901263;rs117119759;rs12378537;rs10793961;rs8176681;rs2519093;rs550057;rs28446901;rs645982;rs557317;rs559723;rs567493;rs41296107	5	rs4424335;rs8176681;rs645982;rs559723;rs41296107	ABO	ncRNA_intronic	0.863	NA
83	rs7857118	9	22124140	1.24217e-23	21995044	22125503	A	T	97	48	6	rs55797833;rs7857118;rs10811650;rs10965227;rs1333040;rs7857345	2	rs55797833;rs7857118	CDKN2B-AS1	intergenic	1.289	6

## Sheet: Supplementary Table 8
Supplementary Table 8. Significant pleiotropic loci between NEU and HEM were identified by cross-trait meta-analysis and FUMA annotation.
GenomicLocus	rsID	CHR	POS	P_CPASSOC	Start	End	A1	A2	nSNPs	nGWASSNPs	nIndSigSNPs	IndSigSNPs	nLeadSNPs	LeadSNPs	NearestGene	Category	CADD	RDB
2	rs66906568	1	10722299	3.29173e-08	10714436	10733081	C	T	5	1	1	rs66906568	1	rs66906568	CASZ1	intronic	0.371	4
8	rs10800428	1	169272453	3.55989e-15	169081792	169521553	A	G	31	22	3	rs77977611;rs10800428;rs4264045	3	rs77977611;rs10800428;rs4264045	NME7	intronic	0.65	7
9	rs7536102	1	174465939	5.43116e-09	173968516	174991442	C	T	823	113	1	rs7536102	1	rs7536102	RABGAP1L	intronic	4.843	5
10	rs2488401	1	197702401	1.26925e-08	197342380	197813558	C	T	66	2	1	rs2488401	1	rs2488401	DENND1B	intronic	0.264	5
11	rs12139477	1	204553104	2.72241e-09	204449952	204599461	A	C	155	34	1	rs12139477	1	rs12139477	MDM4	intergenic	0.011	5
12	rs2605097	1	219642109	1.71965e-08	219622596	219669226	A	C	129	4	1	rs2605097	1	rs2605097	RP11-95P13.1	intergenic	18.55	5
3	rs1002655	1	37192677	3.76071e-12	37136517	37261085	C	G	154	105	6	rs1002655;rs11263943;rs502808;rs488614;rs490647;rs631416	1	rs1002655	RP4-614N24.1	intergenic	0.842	5
4	rs11590650	1	40290868	1.20657e-21	40257964	40301897	A	G	24	8	4	rs11590650;rs230275;rs12745158;rs10889022	1	rs11590650	TRIT1	intergenic	5.344	6
5	rs12139438	1	59630555	2.65869e-08	59619571	59647365	C	T	26	2	1	rs12139438	1	rs12139438	RP11-470E16.1	ncRNA_intronic	4.441	6
6	rs17096778	1	75809970	1.28489e-08	75289415	75993402	A	G	25	1	1	rs17096778	1	rs17096778	SLC44A5	intronic	3.324	5
1	rs12137398	1	7790548	1.08201e-08	7739766	7801288	C	T	15	2	1	rs12137398	1	rs12137398	CAMTA1	intronic	1.56	5
7	rs11578548	1	95240643	2.14677e-12	95203992	95309134	C	T	121	75	3	rs11578548;rs10874893;rs3890118	1	rs11578548	LINC01057	ncRNA_intronic	3.637	5
108	rs1845794	10	107655974	4.57064e-08	107599125	107738832	A	G	159	2	1	rs1845794	1	rs1845794	RP11-56I23.1	intergenic	5.821	6
109	rs860626	10	119301703	1.60069e-08	119288351	119324158	G	T	41	7	1	rs860626	1	rs860626	EMX2OS	ncRNA_exonic	10.5	NA
107	rs6482359	10	24330805	1.36869e-10	24326623	24366458	A	G	9	6	1	rs6482359	1	rs6482359	KIAA1217	intronic	12.31	6
110	rs4910165	11	10674044	9.1169e-16	10377175	10701556	C	G	129	76	7	rs2218793;rs4910165;rs10840459;rs10770131;rs881870;rs12363520;rs1863244	2	rs2218793;rs4910165	MRVI1	intronic	2.047	7
118	rs35738585	11	113386347	5.46812e-17	112760926	113451229	G	T	566	336	18	rs2186710;rs1940709;rs12224032;rs10891496;rs1447481;rs10891477;rs2186800;rs4587762;rs11214607;rs2298489;rs35738585;rs12420205;rs10891570;rs7937477;rs7927693;rs4373974;rs61687445;rs11214629	3	rs2186710;rs2186800;rs35738585	DRD2	intergenic	3.557	6
119	rs4345978	11	123009751	1.85195e-13	122991556	123023983	G	T	79	46	3	rs4345978;rs4935826;rs66978038	1	rs4345978	CLMP	intronic	2.071	6
120	rs2511507	11	131190411	4.42627e-08	131174104	131190566	A	G	9	1	1	rs2511507	1	rs2511507	AP002856.5	ncRNA_intronic	0.042	6
111	rs4757136	11	13281327	1.13104e-11	13268386	13350131	A	T	66	54	2	rs4757136;rs4757145	1	rs4757136	ARNTL	intergenic	1.168	5
112	rs297343	11	16354653	1.13229e-10	16318535	16382882	G	T	19	14	1	rs297343	1	rs297343	SOX6	intronic	3.681	NA
113	rs3026389	11	31813529	2.95486e-10	31807524	31856654	C	G	39	34	2	rs3026389;rs1540319	1	rs3026389	PAX6	intronic	0.206	5
114	rs12283653	11	46231998	4.30833e-08	46181739	46250265	A	G	19	1	1	rs12283653	1	rs12283653	RP11-702F3.4	intergenic	3.859	2b
115	rs4752857	11	47655752	5.10141e-16	47229316	48966394	C	T	543	233	8	rs4752857;rs7107356;rs7939345;rs4752890;rs11039182;rs7103648;rs12361415;rs11039409	2	rs4752857;rs11039409	MTCH2	intronic	0.543	6
116	rs10896636	11	57448032	3.09575e-11	57369008	57681828	C	G	133	72	2	rs10896636;rs73480560	1	rs10896636	ZDHHC5	intronic	9.561	2b
117	rs1150313	11	88695846	1.72871e-09	88620462	89055293	A	G	252	29	2	rs1150313;rs4315072	1	rs1150313	GRM5	intronic	3.357	7
127	rs11066591	12	109880523	1.12466e-15	109774263	110042348	A	G	460	118	7	rs11066591;rs4766601;rs7313797;rs7300290;rs9943753;rs2075432;rs10850137	1	rs11066591	MYO1H	intronic	3.378	1f
128	rs10849925	12	111495518	2.72103e-08	111426615	111600134	A	G	6	1	1	rs10849925	1	rs10849925	CUX2	intronic	16.4	4
129	rs2555004	12	114686645	1.0414e-09	114666099	114687311	A	G	31	20	1	rs2555004	1	rs2555004	RP11-139B1.1	intergenic	0.703	NA
130	rs3741475	12	117669914	4.41401e-09	117660827	117699505	A	G	13	10	1	rs3741475	1	rs3741475	NOS1	exonic	10.45	4
131	rs6490177	12	118796085	2.12408e-09	118586689	118888131	A	C	274	101	1	rs6490177	1	rs6490177	TAOK3	intronic	8.113	5
121	rs11045079	12	20297976	8.25294e-10	20289914	20318700	A	G	10	4	1	rs11045079	1	rs11045079	CTC-465D4.1	intergenic	3.819	6
122	rs9971907	12	23779061	3.5004e-08	23768883	23783922	A	G	10	1	1	rs9971907	1	rs9971907	SOX5	intronic	5.175	7
123	rs4579999	12	24439661	1.38778e-12	24424791	24802324	C	T	55	7	2	rs4579999;rs111235435	2	rs4579999;rs111235435	RP11-444D3.1	ncRNA_intronic	3.136	7
124	rs13632	12	48177238	1.16629e-10	48164758	48181028	A	G	20	15	1	rs13632	1	rs13632	HDAC7	UTR3	17.96	NA
125	rs10783617	12	54359387	2.92516e-09	54353523	54376264	G	T	39	20	1	rs10783617	1	rs10783617	HOTAIR	ncRNA_intronic	4.731	4
126	rs56074694	12	66405866	1.7505e-14	66326943	66413327	A	G	42	21	5	rs1042725;rs61921611;rs12368649;rs56074694;rs10784508	3	rs1042725;rs12368649;rs56074694	RP11-366L20.4	intergenic	2.249	5
132	rs7994724	13	51445560	5.74339e-17	51064533	51531815	A	G	198	86	8	rs1262775;rs7990677;rs1951856;rs41292764;rs7994724;rs111827930;rs9535531;rs665354	3	rs1262775;rs1951856;rs7994724	RNASEH2B-AS1	intergenic	6.363	7
133	rs4444227	13	59116160	8.2828e-10	58878330	59168962	C	T	71	53	1	rs4444227	1	rs4444227	CTAGE16P	intergenic	6.59	7
134	rs1892350	13	68080614	5.89164e-09	68021812	68141385	A	G	85	19	1	rs1892350	1	rs1892350	LINC00364	intergenic	17.86	NA
135	rs8002479	13	69580506	1.49695e-08	69341270	69583055	C	T	89	20	3	rs9572015;rs8002479;rs9317758	2	rs9572015;rs8002479	ZDHHC20P4	intergenic	2.053	7
136	rs1778377	14	41694018	1.03637e-08	41616137	41801953	A	T	270	15	1	rs1778377	1	rs1778377	RP11-629F19.1	intergenic	0.341	7
137	rs11627348	14	57295404	3.03357e-08	57280046	57298333	A	C	10	1	1	rs11627348	1	rs11627348	OTX2-AS1:RP11-1085N6.5	ncRNA_intronic	6.158	6
138	rs9671386	14	75151047	6.64644e-14	75108290	75377692	A	G	200	157	4	rs9671386;rs12889665;rs12896360;rs1045430	1	rs9671386	AREL1	intronic	4.301	4
139	rs11635984	15	33012232	4.46755e-14	32994056	33023486	C	T	35	10	2	rs11635984;rs12592312	1	rs11635984	GREM1	intronic	9.723	5
140	rs1563245	15	47518807	3.37754e-08	47488977	47580939	G	T	61	1	1	rs1563245	1	rs1563245	SEMA6D	intronic	8.51	3a
141	rs8032739	15	67448899	6.4017e-22	67437863	67467830	A	G	45	27	5	rs8032739;rs10152987;rs7183244;rs72743459;rs11634793	1	rs8032739	SMAD3	intronic	1.24	2b
142	rs12594232	15	68469402	9.23837e-10	68324830	68546275	A	G	185	96	1	rs12594232	1	rs12594232	PIAS1	intronic	2.107	7
143	rs12903563	15	78033735	2.72546e-11	77995949	78152626	C	T	187	57	4	rs12903563;rs8035460;rs3936093;rs6416511	2	rs12903563;rs6416511	LINGO1	intronic	1.419	5
144	rs4362360	15	86940622	3.5847e-08	86871047	87011615	C	T	62	1	1	rs4362360	1	rs4362360	AGBL1	exonic	1.981	5
145	rs7183672	15	96101018	2.45022e-13	96100923	96139843	A	G	52	24	2	rs7183672;rs8028895	1	rs7183672	LINC00924	intergenic	5.693	3a
147	rs6498573	16	15879373	1.05226e-11	15858791	15882857	C	T	16	12	1	rs6498573	1	rs6498573	MYH11	intronic	1.053	5
148	rs7196726	16	31092075	2.49647e-10	30881299	31109290	A	G	132	86	2	rs7196726;rs12443627	1	rs7196726	ZNF646	exonic	0.737	2b
146	rs3785232	16	7667538	2.37659e-12	7654082	7674376	C	T	54	42	3	rs3785232;rs8053004;rs3785237	1	rs3785232	RBFOX1	intronic	1.215	NA
149	rs8043893	16	86628423	1.01826e-11	86621902	86635787	G	T	72	53	1	rs8043893	1	rs8043893	FOXL1	intergenic	0.571	5
152	rs62061554	17	12401309	7.9845e-10	12394980	12410649	A	G	26	12	2	rs62061554;rs16946141	1	rs62061554	LINC00670	intergenic	0.159	5
153	rs7224756	17	17572342	1.78483e-08	17519037	18164404	A	G	239	5	3	rs7224756;rs854786;rs2746025	2	rs7224756;rs2746025	SMCR2	intergenic	4.779	5
150	rs12938775	17	2574821	6.55617e-11	2574821	2613762	A	G	18	2	2	rs12938775;rs2013515	1	rs12938775	PAFAH1B1	intronic	1.581	6
154	rs2525570	17	29681245	8.97093e-10	29400158	29735829	A	G	303	26	1	rs2525570	1	rs2525570	NF1	intronic	1.972	7
155	rs11078935	17	38192137	9.63565e-09	38126911	38219005	G	T	69	11	1	rs11078935	1	rs11078935	MED24	intronic	11.96	5
156	rs886249	17	43946291	4.06922e-23	43460181	44874453	A	G	3991	255	20	rs886249;rs1560312;rs3785879;rs754593;rs2435201;rs8067056;rs7225002;rs199500;rs1563304;rs62064595;rs61572747;rs1230106;rs1724422;rs113100008;rs9303521;rs7225384;rs12952301;rs34186148;rs4076453;rs242947	1	rs886249	MAPT-AS1	ncRNA_intronic	0.356	NA
151	rs78378222	17	7571752	1.48238e-09	7417640	7571752	G	T	3	1	1	rs78378222	1	rs78378222	TP53	UTR3	15.93	NA
157	rs56084168	17	79084574	1.97762e-13	79045773	79097769	C	T	15	12	1	rs56084168	1	rs56084168	BAIAP2	intronic	0.319	5
158	rs10460051	18	31413679	8.33739e-10	31216079	31612425	C	T	152	51	3	rs10460051;rs2032188;rs1941356	2	rs10460051;rs1941356	NOL4	intergenic	1.991	6
159	rs11082011	18	35145122	4.78295e-20	35086406	35351877	C	T	254	176	13	rs11082011;rs55731231;rs10502675;rs62081501;rs1427041;rs2217127;rs9953394;rs959569;rs9967066;rs1815823;rs4799936;rs1539844;rs17570807	2	rs11082011;rs17570807	CELF4	intronic	19.67	2b
160	rs11875397	18	39319278	3.03809e-09	39253947	39322811	A	T	49	10	1	rs11875397	1	rs11875397	RP11-188I24.1	intergenic	2.711	6
161	rs4632195	18	50746748	3.11821e-10	50555225	51061399	C	T	445	40	3	rs4632195;rs1910132;rs12457407	1	rs4632195	DCC	intronic	0.324	5
162	rs12969553	18	53101904	3.1604e-10	52765283	53167520	C	T	101	47	6	rs56403421;rs1261070;rs2924328;rs12969553;rs10503002;rs12963463	3	rs56403421;rs1261070;rs12969553	TCF4	intronic	0.689	7
163	rs113783450	19	11271714	2.87254e-13	11262477	11277074	A	G	20	12	2	rs113783450;rs7251031	1	rs113783450	KANK2	intergenic	0.59	7
164	rs12985878	19	44371393	3.46583e-08	44358042	44432840	A	G	118	2	1	rs12985878	1	rs12985878	ZNF404	intergenic	1.325	6
13	rs4396680	2	10178236	8.29711e-09	10178236	10207681	A	G	20	4	1	rs4396680	1	rs4396680	RP11-254F7.2	downstream	0.702	5
23	rs57116599	2	112770799	3.36398e-11	112654009	113830959	A	G	120	75	2	rs57116599;rs112903399	1	rs57116599	MERTK	intronic	0.358	7
24	rs6747171	2	145819888	2.3479e-08	145756260	145904907	A	G	64	3	1	rs6747171	1	rs6747171	TEX41	ncRNA_intronic	8.214	7
25	rs2042555	2	148555489	9.86126e-14	148457318	148956584	A	G	370	136	6	rs2042555;rs7569780;rs10174206;rs1528838;rs4662551;rs730356	1	rs2042555	AC009480.4	intergenic	3.348	NA
26	rs59491086	2	157132879	6.23842e-10	157014004	157150188	A	G	47	34	1	rs59491086	1	rs59491086	NR4A2	intergenic	18.67	7
27	rs4233681	2	160960058	3.819e-11	160899369	161340963	C	T	124	82	4	rs4233681;rs10178094;rs3749119;rs4275986	1	rs4233681	ITGB6	intronic	5.41	5
28	rs13017210	2	174008623	7.84328e-11	173943763	174074375	A	T	61	5	1	rs13017210	1	rs13017210	MLTK	intronic	4.552	6
29	rs847148	2	176970456	1.02405e-17	176962102	177278467	A	T	53	32	4	rs847148;rs847146;rs847150;rs2222312	2	rs847148;rs2222312	HOXD11	intergenic	8.195	4
30	rs1019706	2	185455629	2.48919e-08	185406883	185519428	A	G	26	1	1	rs1019706	1	rs1019706	ZNF804A	intergenic	0.319	7
31	rs16831319	2	190150205	3.86377e-08	189998020	190359085	C	T	78	2	1	rs16831319	1	rs16831319	KRT18P19	intergenic	1.912	3a
32	rs34417560	2	191435716	8.86895e-09	191259714	191478211	A	T	59	16	1	rs34417560	1	rs34417560	AC093388.3	intergenic	6.918	6
14	rs3072	2	20878406	2.25264e-10	20872960	20881840	C	T	18	10	3	rs1469836;rs3072;rs7255	2	rs1469836;rs3072	AC012065.7:RP11-130L8.1	ncRNA_exonic	2.983	NA
33	rs988867	2	215449018	3.45897e-08	215439184	215515697	G	T	262	32	1	rs988867	1	rs988867	AC107218.3	ncRNA_intronic	2.7	7
34	rs3731912	2	220406722	4.60499e-08	220399638	220436704	C	T	16	1	1	rs3731912	1	rs3731912	CHPF	exonic	21.2	4
35	rs6737187	2	226360417	4.70754e-08	226336692	226360417	A	G	3	2	1	rs6737187	1	rs6737187	NYAP2	intronic	2.729	6
15	rs1901355	2	32835664	2.19731e-09	32499150	32849224	A	G	53	6	1	rs1901355	1	rs1901355	BIRC6	intronic	1.085	5
16	rs4670570	2	36825932	4.6124e-09	36685959	36849220	C	G	29	7	2	rs848549;rs4670570	2	rs848549;rs4670570	FEZ2	intronic	0.778	6
17	rs113542380	2	43464818	4.61135e-09	43451957	43855150	A	G	188	2	1	rs113542380	1	rs113542380	THADA	intronic	2.167	5
18	rs10460504	2	45575110	1.38647e-09	45573050	45842064	C	T	7	1	1	rs10460504	1	rs10460504	LINC01121	intergenic	8.4	5
19	rs2717043	2	58179019	2.99967e-09	57942987	58844497	C	T	338	66	5	rs2717043;rs17398913;rs6743916;rs35609938;rs17049548	1	rs2717043	VRK2	intronic	0.305	7
20	rs1906198	2	62946658	1.01353e-08	62805902	63269604	A	G	78	17	1	rs1906198	1	rs1906198	EHBP1	intronic	4.293	6
21	rs34532102	2	64905182	4.58498e-08	64887382	65004346	C	T	71	1	1	rs34532102	1	rs34532102	SERTAD2	intergenic	1.307	5
22	rs79059272	2	67922634	1.19972e-09	67776518	67954046	G	T	52	23	2	rs11675830;rs79059272	2	rs11675830;rs79059272	AC010987.5	intergenic	12.06	7
165	rs2425752	20	44702120	1.95618e-10	44680412	44747947	C	T	19	16	2	rs2425752;rs6074012	1	rs2425752	NCOA5	intronic	3.083	1d
166	rs34161672	20	56020599	1.66293e-11	56016072	56029604	A	G	10	8	3	rs34161672;rs58879921;rs8115156	1	rs34161672	RBM38	intergenic	13.77	5
167	rs35384758	20	58998651	1.99411e-08	58993857	59049432	A	G	36	2	1	rs35384758	1	rs35384758	RP5-1043L13.1	ncRNA_intronic	2.302	6
168	rs1312254	21	30695401	3.60679e-10	30309586	30843684	A	G	154	45	3	rs1312254;rs2832339;rs8129616	1	rs1312254	BACH1	intronic	2.923	7
169	rs98069	22	29730625	4.18759e-08	29669693	29793525	A	G	47	2	1	rs98069	1	rs98069	AP1B1	intronic	4.382	4
170	rs11090045	22	41753603	4.43263e-14	41085969	42216326	A	G	885	149	5	rs11090045;rs9611566;rs13054099;rs2273085;rs1003619	1	rs11090045	ZC3H7B	UTR3	8.813	5
41	rs836927	3	107201428	7.26987e-12	107172033	107379837	A	C	63	50	5	rs75701938;rs6785450;rs836927;rs600011;rs1697692	3	rs75701938;rs836927;rs1697692	RP11-115H18.1	intergenic	0.65	7
42	rs6792493	3	111477348	2.85513e-14	111419457	111521268	A	G	156	112	4	rs6792493;rs66786213;rs67068601;rs4682298	1	rs6792493	PLCXD2:PHLDB2	intronic	2.294	6
43	rs9853475	3	114500255	2.05333e-09	114498351	114520038	A	G	3	2	1	rs9853475	1	rs9853475	ZBTB20	intronic	0.8	6
44	rs655836	3	136097576	2.07857e-12	135798730	136508008	C	T	316	104	4	rs655836;rs6795372;rs525773;rs589092	1	rs655836	STAG1	intronic	3.548	NA
36	rs1689549	3	14837473	1.50266e-08	14818716	14858226	C	T	32	3	2	rs1689549;rs190902	1	rs1689549	RP11-95M5.1	intergenic	6.333	NA
45	rs10049210	3	156797373	5.56092e-18	156791268	156813672	C	T	20	16	2	rs10049210;rs9822326	1	rs10049210	LINC00880	intergenic	2.487	7
46	rs827186	3	158047235	2.47678e-08	157492458	158534111	C	T	90	3	2	rs4585149;rs827186	2	rs4585149;rs827186	RSRC1	intronic	4.231	6
47	rs56394279	3	160171092	9.26013e-10	159952278	160309529	C	T	167	56	2	rs56394279;rs6441306	1	rs56394279	TRIM59:RP11-227J5.3	ncRNA_exonic	9.3	6
37	rs6773869	3	16870340	4.95937e-11	16751075	16929488	A	G	148	32	3	rs6773869;rs2278609;rs11716860	1	rs6773869	PLCL2	intergenic	3.607	3a
38	rs1542212	3	35683935	2.50308e-11	35635816	35726748	G	T	31	18	1	rs1542212	1	rs1542212	ARPP21	intronic	8.046	5
39	rs9847710	3	53062661	9.5854e-27	52214640	53171555	C	T	699	480	12	rs352139;rs353547;rs6772177;rs6445528;rs2710322;rs2240919;rs4687662;rs71301807;rs6802320;rs35240333;rs9847710;rs2336142	3	rs352139;rs35240333;rs9847710	SFMBT1:RP11-894J14.5	intronic	3.846	6
40	rs2597301	3	70909494	1.16643e-13	70593106	71047711	C	G	117	92	7	rs73110106;rs2597301;rs9877481;rs11919835;rs62257211;rs6769606;rs6776440	2	rs73110106;rs2597301	AC096971.1	intergenic	0.72	7
53	rs2007403	4	106131210	1.80374e-11	106048360	106276493	C	T	159	52	3	rs2007403;rs1391440;rs11721948	1	rs2007403	TET2	intronic	2.5	NA
54	rs2060285	4	124746377	1.7606e-08	124632243	124746377	A	C	22	1	1	rs2060285	1	rs2060285	LINC01091	ncRNA_intronic	10.99	NA
55	rs72918058	4	126906982	4.63905e-11	126893588	127112212	C	T	401	141	3	rs72918058;rs72918094;rs4331788	1	rs72918058	RP11-318I4.1	intergenic	2.753	3a
56	rs4530683	4	139053569	4.08479e-08	138910438	139101201	A	G	62	1	1	rs4530683	1	rs4530683	SLC7A11-AS1	ncRNA_intronic	0.573	5
57	rs1542726	4	145515769	1.47895e-12	145227879	145517578	A	C	261	184	4	rs1542726;rs2353397;rs4266245;rs12511230	1	rs1542726	KRT18P51	intergenic	1.587	3a
49	rs2687965	4	39491521	2.24506e-09	39441490	39501647	A	G	13	7	1	rs2687965	1	rs2687965	RP11-472B18.1	intergenic	3.952	NA
50	rs11942410	4	75656079	4.38931e-08	75656079	75686605	C	T	58	1	1	rs11942410	1	rs11942410	BTC	intergenic	0.816	7
48	rs2631752	4	8405314	1.0414e-09	8380329	8525162	C	G	55	9	2	rs2631752;rs10938709	1	rs2631752	ACOX3	intronic	0.512	4
51	rs6828271	4	90750025	4.09227e-09	90682571	90819961	C	T	117	8	1	rs6828271	1	rs6828271	SNCA	intronic	4.155	6
52	rs7679627	4	95949153	4.80491e-11	95903741	96099025	A	G	79	39	2	rs7679627;rs4331783	1	rs7679627	BMPR1B	intronic	15.61	4
65	rs11240962	5	107721366	5.53728e-10	107346393	107879748	A	C	364	81	4	rs11240962;rs13163891;rs286810;rs10463586	1	rs11240962	FBXL17	intergenic	0.628	7
59	rs4379195	5	15743346	3.14723e-08	15670234	15785038	C	G	55	17	1	rs4379195	1	rs4379195	FBXL7	intronic	1.556	7
66	rs2861140	5	164682127	1.3207e-10	164334125	164786699	A	T	398	84	4	rs4868748;rs6556810;rs2861140;rs12153515	2	rs4868748;rs2861140	CTB-181F24.1	intergenic	1.516	6
60	rs10069201	5	43706050	3.97182e-08	43706050	43832372	C	T	3	1	1	rs10069201	1	rs10069201	NNT	UTR3	4.336	6
61	rs62368263	5	50726027	8.46659e-15	50658334	51158351	C	T	80	54	2	rs62368263;rs4865687	2	rs62368263;rs4865687	CTD-2335O3.2	intergenic	9.946	6
58	rs12519390	5	676546	7.04074e-13	507307	700560	A	G	210	139	5	rs12519390;rs12515615;rs10475282;rs61384641;rs60444023	1	rs12519390	TPPP:CTD-2589H19.6	ncRNA_exonic	5.738	5
62	rs1501673	5	87963600	1.06237e-09	87619491	87988934	A	G	83	30	4	rs56324019;rs1644039;rs6882046;rs1501673	3	rs56324019;rs1644039;rs1501673	LINC00461	ncRNA_intronic	12.35	NA
63	rs6867042	5	93555761	1.94775e-08	92948485	93571190	C	T	378	27	2	rs6867042;rs13165221	1	rs6867042	KIAA0825	intronic	0.614	7
64	rs12654883	5	97656313	4.99071e-08	97652398	97700050	C	T	30	1	1	rs12654883	1	rs12654883	CH17-12M21.1	intergenic	6.057	6
74	rs240769	6	101012187	6.15511e-09	100909398	101273149	A	C	397	23	2	rs240769;rs12660725	1	rs240769	ASCC3	intronic	2.856	7
75	rs9387478	6	117786180	3.45322e-12	117723640	117823508	A	C	157	75	3	rs9387478;rs9387481;rs929058	1	rs9387478	GOPC:DCBLD1	intergenic	1.584	7
68	rs2031595	6	11980752	1.20112e-08	11969262	11994016	C	T	21	12	1	rs2031595	1	rs2031595	RP11-456H18.1	intergenic	1.401	6
76	rs2327426	6	134202690	7.29466e-09	134150561	134209837	C	T	37	3	1	rs2327426	1	rs2327426	RP3-323P13.2	ncRNA_intronic	2.316	6
77	rs7749650	6	152044872	4.76206e-13	152027074	152052215	A	T	36	29	2	rs7749650;rs2982565	1	rs7749650	ESR1	intronic	1.511	6
78	rs3253	6	169616112	1.22815e-11	169569045	169618454	C	T	42	16	3	rs3253;rs10945386;rs9455899	1	rs3253	XXyac-YX65C7_A.2:THBS2	ncRNA_intronic	9.705	NA
69	rs6917728	6	17386607	4.06596e-12	17386607	17479588	C	T	69	36	2	rs6917728;rs1535014	2	rs6917728;rs1535014	RP1-273P12.1	intergenic	0.702	6
67	rs2016052	6	1775463	3.81606e-23	1771449	1777055	C	G	20	11	3	rs2016052;rs3800055;rs3800052	1	rs2016052	GMDS	intronic	2.056	6
70	rs198825	6	26122502	1.37433e-08	26091336	26139933	A	G	49	17	2	rs198825;rs2071303	1	rs198825	HIST1H2BC	intronic	2.353	4
71	rs12530421	6	29549443	6.88308e-11	26851415	29598869	A	C	802	54	6	rs200965;rs6908553;rs483143;rs12530421;rs28986304;rs55969931	2	rs200965;rs12530421	GABBR1	intronic	6.775	6
72	rs6902806	6	43151484	1.62796e-08	43125761	43200203	C	T	67	6	1	rs6902806	1	rs6902806	CUL9	intronic	0.042	5
73	rs2503775	6	98521600	4.94608e-10	98310091	98748005	A	G	209	146	1	rs2503775	1	rs2503775	RP11-436D23.1	ncRNA_intronic	0.54	NA
83	rs4556017	7	100632790	1.61886e-22	100528223	100753880	C	T	128	30	8	rs4556017;rs12670970;rs6966570;rs13235403;rs11761638;rs62483669;rs34859157;rs4729628	1	rs4556017	MUC12	intronic	1.935	6
84	rs7778418	7	102429704	1.16649e-17	102409408	103186271	C	T	383	126	8	rs7778418;rs10953383;rs117481155;rs6972505;rs2382689;rs1008126;rs10953388;rs9641299	1	rs7778418	FAM185A	intronic	4.331	6
85	rs4730636	7	114032019	2.97397e-08	113981217	114194615	C	T	81	3	1	rs4730636	1	rs4730636	FOXP2	intronic	5.896	6
79	rs11509880	7	12261911	2.62382e-09	12233919	12285140	A	G	121	67	1	rs11509880	1	rs11509880	TMEM106B	intronic	2.275	6
86	rs34351088	7	126382962	1.17617e-12	125840866	126516991	C	T	261	154	3	rs34351088;rs35864494;rs1345259	1	rs34351088	GRM8	intronic	0.969	7
87	rs806169	7	127300668	1.7049e-13	127220827	127757563	C	G	312	150	4	rs806169;rs12536253;rs806220;rs2402866	1	rs806169	SND1	intronic	0.474	7
88	rs1584663	7	137062363	3.9655e-08	137039328	137081525	C	T	37	1	1	rs1584663	1	rs1584663	DGKI	intergenic	1.773	NA
80	rs6462976	7	40396300	1.95109e-12	40361834	40481812	C	T	124	36	2	rs6462976;rs11761602	1	rs6462976	SUGCT	intronic	7.351	4
81	rs7795564	7	55124829	5.38492e-13	55103203	55161043	A	G	40	23	5	rs7795564;rs10234806;rs17514740;rs2302535;rs4947965	1	rs7795564	EGFR	intronic	1.472	4
82	rs11769827	7	73313856	1.08265e-17	73146742	73461430	A	G	114	49	6	rs11769827;rs13241670;rs12666709;rs34181906;rs75383256;rs3757582	2	rs11769827;rs3757582	WBSCR28	intergenic	0.696	1f
91	rs7818437	8	10209623	2.43298e-11	10120297	10277978	C	T	109	17	5	rs7818437;rs4526367;rs4240637;rs17151565;rs17151763	1	rs7818437	MSRA	intronic	0.684	6
95	rs10956488	8	130717755	5.63275e-09	130717716	130738972	A	G	38	1	1	rs10956488	1	rs10956488	RP11-419K12.1	intergenic	4.087	7
92	rs28639817	8	14151407	1.01114e-08	14113717	14162633	A	G	40	4	1	rs28639817	1	rs28639817	SGCZ	intronic	0.981	6
96	rs7003580	8	145007534	3.5279e-11	144973183	145086428	C	T	178	103	1	rs7003580	1	rs7003580	PLEC	intronic	0.537	4
93	rs13271626	8	22467760	6.76646e-11	22447426	22542962	C	G	101	49	1	rs13271626	1	rs13271626	CCAR2	intronic	0.031	6
89	rs2407746	8	4937757	1.13104e-11	4926145	4954442	C	G	24	5	1	rs2407746	1	rs2407746	RP11-221H10.1	intergenic	0.372	6
90	rs2912053	8	6645793	1.38666e-19	6361229	6655391	C	G	68	44	4	rs2442604;rs4841224;rs2912053;rs966562	2	rs2442604;rs2912053	XKR5	intergenic	1.477	5
94	rs1383978	8	72012331	5.89159e-23	71042430	72277688	A	G	1208	590	9	rs16937001;rs17687068;rs1473522;rs62506936;rs1383978;rs36047866;rs1373481;rs6993201;rs72654195	4	rs16937001;rs17687068;rs1383978;rs6993201	RP11-326E22.1	intergenic	4.208	5
98	rs56044714	9	11497863	4.41669e-10	11113891	11843305	A	G	522	250	4	rs56044714;rs72694269;rs11496294;rs970361	1	rs56044714	RP11-23D5.1	intergenic	1.372	6
104	rs1858015	9	119167220	1.50559e-10	119155568	119238367	C	T	24	5	1	rs1858015	1	rs1858015	PAPPA	intergenic	0.465	NA
105	rs7025144	9	120496387	1.44086e-12	120418759	120534073	C	T	123	53	6	rs7025144;rs113884722;rs10465133;rs4595203;rs13296664;rs913930	1	rs7025144	snoZ13_snr52	intergenic	2.892	4
106	rs475419	9	136148231	3.00384e-23	136065526	136356448	C	T	301	172	19	rs4424335;rs7044125;rs7469576;rs10901250;rs78590974;rs1179011;rs10901263;rs117119759;rs12378537;rs10793961;rs8176681;rs550057;rs507666;rs28446901;rs475419;rs557317;rs559723;rs567493;rs41296107	5	rs4424335;rs8176681;rs475419;rs559723;rs41296107	ABO	ncRNA_intronic	0.021	5
99	rs7857118	9	22124140	3.00384e-23	21995044	22125503	A	T	88	46	4	rs55797833;rs7857118;rs10811650;rs10965227	2	rs55797833;rs7857118	CDKN2B-AS1	intergenic	1.289	6
100	rs10811883	9	23291526	6.08412e-13	23291526	23849297	C	T	102	52	4	rs10811883;rs10119773;rs10966045;rs16907779	3	rs10811883;rs10119773;rs16907779	AL391117.1	intergenic	18.15	7
101	rs1438479	9	28717246	9.33206e-09	28573187	28732266	A	T	177	20	2	rs1438479;rs1402796	1	rs1438479	LINGO2	intergenic	15.19	5
97	rs34069441	9	4144720	1.5061e-08	4103815	4148596	A	G	93	10	2	rs34069441;rs2380937	1	rs34069441	GLIS3	intronic	16.29	5
102	rs7870210	9	96331816	4.15926e-10	96161300	96381916	C	G	258	80	4	rs7869969;rs7870210;rs55766809;rs111655660	2	rs7869969;rs7870210	FAM120A	intergenic	0.273	5
103	rs75614054	9	98275789	9.70734e-14	98191723	98314306	C	T	110	81	1	rs75614054	1	rs75614054	PTCH1	intronic	3.871	5

## Sheet: Supplementary Table 9
Supplementary Table 9. Significant pleiotropic loci between SCZ and HEM were identified by cross-trait meta-analysis and FUMA annotation.
GenomicLocus	rsID	CHR	POS	P_CPASSOC	Start	End	A1	A2	nSNPs	nGWASSNPs	nIndSigSNPs	IndSigSNPs	nLeadSNPs	LeadSNPs	NearestGene	Category	CADD	RDB
13	rs12730156	1	113130059	1.94216e-08	113055023	113246506	A	G	73	2	1	rs12730156	1	rs12730156	ST7L	intronic	1.7	6
14	rs12138231	1	150115398	8.9947e-09	149999059	150509544	A	T	218	98	2	rs12138231;rs72692873	1	rs12138231	VPS45	intronic	2.589	6
15	rs10800428	1	169272453	7.07419e-17	169081792	169521553	A	G	32	28	4	rs77977611;rs10800428;rs4264045;rs6696217	3	rs77977611;rs10800428;rs4264045	NME7	intronic	0.65	7
16	rs16851048	1	177276006	2.22458e-12	177237533	177419629	C	T	81	55	3	rs16851048;rs4650963;rs11576836	1	rs16851048	BRINP2	intergenic	5.434	7
17	rs7515363	1	200414959	1.94821e-09	200299701	200463931	C	T	66	24	1	rs7515363	1	rs7515363	RP11-469A15.2	intergenic	3.356	6
18	rs4951080	1	204533284	5.32729e-10	204449952	204599461	A	G	154	86	1	rs4951080	1	rs4951080	MDM4	intronic	0.823	6
19	rs2605097	1	219642109	5.48415e-09	219622596	219669226	A	C	129	21	1	rs2605097	1	rs2605097	RP11-95P13.1	intergenic	18.55	5
20	rs11807834	1	230272624	3.99082e-08	230272624	230272624	A	G	1	1	1	rs11807834	1	rs11807834	GALNT2	intronic	2.005	5
1	rs6673661	1	2372954	5.80532e-12	2369498	2402499	A	G	47	23	2	rs6673661;rs58946679	1	rs6673661	PLCH2	intronic	0.166	5
21	rs72769124	1	239210058	9.88466e-13	239171701	239222595	A	C	26	7	2	rs72769124;rs12119613	1	rs72769124	RP11-307O1.1	intergenic	0.464	7
22	rs145071536	1	243793012	8.20096e-13	243503764	244023667	C	T	171	20	5	rs4658559;rs9428966;rs1486472;rs145071536;rs11590190	3	rs4658559;rs9428966;rs145071536	AKT3	intronic	5.462	7
3	rs61786047	1	29032580	9.71921e-09	28885800	29176614	A	G	32	3	2	rs61786047;rs533123	1	rs61786047	GMEB1	intronic	3.991	7
4	rs56335113	1	30427639	4.064e-12	30412503	30459412	A	G	61	38	2	rs56335113;rs6694545	1	rs56335113	RP11-179G8.1	intergenic	15.35	5
5	rs11263861	1	36628033	2.65138e-08	36595664	36658689	A	G	51	3	1	rs11263861	1	rs11263861	MAP7D1	intronic	4.338	2b
6	rs11590650	1	40290868	7.75246e-23	40257964	40301897	A	G	24	10	4	rs11590650;rs230275;rs230284;rs10889022	1	rs11590650	TRIT1	intergenic	5.344	6
7	rs11210892	1	44100084	1.97254e-12	43982527	44378198	A	G	204	12	3	rs11210892;rs55693463;rs673253	1	rs11210892	PTPRF	intergenic	6.88	5
8	rs11207412	1	59625836	4.94524e-08	59619571	59647365	A	G	26	2	1	rs11207412	1	rs11207412	RP11-470E16.1	ncRNA_intronic	7.827	7
9	rs2801580	1	66326044	4.7937e-08	66304167	66333877	C	G	25	2	1	rs2801580	1	rs2801580	PDE4B	intronic	0.696	7
10	rs12129573	1	73768366	4.89657e-19	73275828	74099273	A	C	1264	884	6	rs12129573;rs4537505;rs11210258;rs11210289;rs662655;rs4454488	1	rs12129573	RP4-598G3.1	intergenic	5.324	7
2	rs3795310	1	8431607	5.17796e-09	8390051	8702753	C	T	162	7	2	rs3795310;rs11121172	1	rs3795310	RERE	intronic	0.722	4
11	rs17414785	1	95236421	4.22215e-13	95203992	95309134	G	T	121	78	3	rs17414785;rs10874893;rs3890118	1	rs17414785	LINC01057	ncRNA_intronic	6.175	6
12	rs1198588	1	98552832	2.4889e-22	97797970	98562260	A	T	603	387	12	rs6701322;rs11165868;rs10875071;rs74105109;rs11165917;rs4271249;rs1198588;rs1198575;rs56012174;rs4375301;rs75451404;rs61785886	3	rs6701322;rs11165917;rs1198588	NFU1P2	intergenic	1.829	3a
178	rs12412038	10	104856162	3.99688e-18	104229588	105059896	A	G	500	337	10	rs7090337;rs7092200;rs7085104;rs12764899;rs3740393;rs12412038;rs11191365;rs999867;rs4919680;rs79780963	3	rs7090337;rs12412038;rs79780963	NT5C2	intronic	3.428	1f
179	rs7900775	10	106600343	4.79541e-08	106569253	106640384	C	T	40	1	1	rs7900775	1	rs7900775	SORCS3	intronic	6.288	7
180	rs3012065	10	126737579	1.3254e-08	126688200	126738634	C	T	14	2	1	rs3012065	1	rs3012065	CTBP2	intronic	4.116	5
174	rs6482437	10	18726326	2.17943e-12	18538669	18971121	A	C	223	65	4	rs7099380;rs6482437;rs12777508;rs12784387	2	rs7099380;rs6482437	CACNB2	intronic	1.752	6
175	rs6482359	10	24330805	2.35605e-11	24326623	24366458	A	G	9	6	1	rs6482359	1	rs6482359	KIAA1217	intronic	12.31	6
173	rs17731	10	3821561	4.38348e-09	3819321	3823142	A	G	5	2	1	rs17731	1	rs17731	KLF6	UTR3	12.42	4
176	rs12771371	10	54063083	2.1744e-08	54053817	54064531	A	G	13	4	1	rs12771371	1	rs12771371	PRKG1-AS1	ncRNA_intronic	0.263	7
177	rs61857878	10	92789488	4.26156e-09	92699405	92789488	A	T	10	2	1	rs61857878	1	rs61857878	LINC00502	intergenic	1.783	6
181	rs4910165	11	10674044	1.25198e-16	10377175	10701556	C	G	129	101	7	rs2923078;rs4910165;rs10840459;rs10770131;rs881870;rs12363520;rs1863244	2	rs2923078;rs4910165	MRVI1	intronic	2.047	7
187	rs2514218	11	113392994	8.05925e-15	112788472	113451229	C	T	230	163	8	rs4937872;rs12224032;rs1447481;rs2514218;rs10736470;rs7952106;rs61687445;rs17529477	2	rs4937872;rs2514218	DRD2	intergenic	6.355	6
188	rs4345978	11	123009751	4.75421e-14	122991556	123395987	G	T	88	51	5	rs4345978;rs11601147;rs4935826;rs66978038;rs77502336	2	rs4345978;rs77502336	CLMP	intronic	2.071	6
189	rs12293670	11	124612932	8.05925e-15	124602074	124653926	A	G	42	31	6	rs12293670;rs12541;rs1940171;rs3802902;rs585454;rs11219765	1	rs12293670	NRGN	intronic	6.215	4
190	rs10894308	11	130891895	8.49734e-10	130714613	130894131	A	G	210	87	4	rs10894308;rs10791097;rs3751033;rs7944782	1	rs10894308	RN7SL167P	intergenic	2.276	7
191	rs3016386	11	132572282	8.62704e-09	132506982	132581442	A	G	74	22	1	rs3016386	1	rs3016386	OPCML	intronic	3.742	NA
192	rs4936215	11	133852684	1.01167e-14	133746050	134595774	A	G	117	79	13	rs329647;rs558709;rs695134;rs612823;rs12366213;rs4936215;rs118031494;rs7112912;rs11223774;rs4937882;rs893949;rs7115692;rs4937935	5	rs329647;rs4936215;rs7112912;rs893949;rs7115692	IGSF9B	intergenic	2.615	5
182	rs72875882	11	24408424	2.26337e-09	24264778	24511844	G	T	148	68	3	rs72875882;rs12786572;rs12364435	1	rs72875882	Y_RNA	intergenic	1.767	3a
183	rs12285419	11	46343189	5.02339e-15	46276072	47989003	A	C	570	331	10	rs12285419;rs61882672;rs4606447;rs10838613;rs10838634;rs6485671;rs7476;rs3729986;rs10838738;rs4752890	3	rs12285419;rs3729986;rs10838738	CREB3L1	downstream	2.158	7
184	rs11229113	11	57510823	6.59136e-09	57404779	57682011	G	T	206	37	3	rs11229113;rs111336205;rs1783976	1	rs11229113	TMX2-CTNND1:C11orf31:RP11-691N7.6	intronic	2.431	7
185	rs2186797	11	70007770	1.763e-08	69971277	70028543	C	T	4	1	1	rs2186797	1	rs2186797	ANO1	exonic	27.6	5
186	rs72943392	11	81178838	3.19054e-08	81164016	81210528	C	G	61	1	1	rs72943392	1	rs72943392	RP11-664H7.1	intergenic	0.576	5
204	rs10860960	12	103594062	6.29263e-09	103559817	103616704	C	T	98	13	1	rs10860960	1	rs10860960	RP11-328J6.1	intergenic	2.324	7
205	rs10861176	12	104631552	1.81837e-08	104568176	104654256	A	G	46	7	1	rs10861176	1	rs10861176	TXNRD1	intronic	3.753	6
206	rs4766428	12	110723245	9.42851e-18	110229434	111248624	C	T	138	75	6	rs117145318;rs4766428;rs28555214;rs28764794;rs12579800;rs7132651	2	rs117145318;rs4766428	ATP2A2	intronic	2.012	5
207	rs2555015	12	114673774	1.09181e-10	114664920	114687311	C	T	35	24	1	rs2555015	1	rs2555015	RP11-139B1.1	intergenic	1.567	NA
208	rs1716180	12	123682081	2.42447e-14	123447928	124496316	A	G	522	285	5	rs1716180;rs940904;rs1716183;rs1716162;rs12310367	2	rs1716180;rs12310367	MPHOSPH9	intronic	0.507	6
194	rs11045079	12	20297976	1.03437e-09	20289914	20318700	A	G	10	4	1	rs11045079	1	rs11045079	CTC-465D4.1	intergenic	3.819	6
193	rs1860002	12	2413803	6.21676e-23	2285731	2514270	C	T	158	117	9	rs1860002;rs4765913;rs740417;rs10774030;rs2238051;rs10774034;rs882195;rs882193;rs4298967	1	rs1860002	CACNA1C	intronic	1.274	NA
195	rs4579999	12	24439661	4.25761e-14	24424791	24802324	C	T	55	13	2	rs4579999;rs111235435	2	rs4579999;rs111235435	RP11-444D3.1	ncRNA_intronic	3.136	7
196	rs13632	12	48177238	1.92156e-11	48164758	48181028	A	G	20	15	1	rs13632	1	rs13632	HDAC7	UTR3	17.96	NA
197	rs10876446	12	53760710	1.09113e-08	53682986	53847473	C	G	7	2	2	rs10876446;rs1465073	1	rs10876446	SP1	intergenic	1.262	7
198	rs4759313	12	54359074	7.17997e-10	54353523	54376264	A	T	39	22	1	rs4759313	1	rs4759313	HOTAIR	ncRNA_intronic	4.237	5
199	rs61937595	12	57682956	3.38541e-16	57428353	57682956	C	T	8	5	3	rs324017;rs61937595;rs12814239	2	rs324017;rs61937595	R3HDM2:RP11-123K3.4	intronic	16.5	6
200	rs56074694	12	66405866	2.83798e-15	66326943	66413327	A	G	43	22	5	rs61921611;rs1351394;rs12368649;rs56074694;rs11176003	3	rs61921611;rs12368649;rs56074694	RP11-366L20.4	intergenic	2.249	5
201	rs10160905	12	72272974	1.45245e-09	72218206	72322443	G	T	85	61	1	rs10160905	1	rs10160905	TBC1D15	intronic	0.306	7
202	rs6538539	12	95195293	3.20573e-11	95153715	95231062	G	T	80	35	2	rs6538539;rs10745694	1	rs6538539	KRT19P2	intergenic	1.187	7
203	rs10777956	12	99494358	2.41238e-08	99436519	99640557	A	G	145	29	1	rs10777956	1	rs10777956	ANKS1B:RP11-406H4.1	ncRNA_intronic	0.897	6
209	rs2455415	13	38860697	2.3172e-08	38829590	38872838	C	T	61	12	1	rs2455415	1	rs2455415	UFM1	intergenic	2.208	7
210	rs7994724	13	51445560	2.20079e-18	51064533	51531815	A	G	202	91	9	rs149889;rs7990677;rs1149825;rs1951856;rs41292764;rs7994724;rs111827930;rs9535531;rs665354	3	rs149889;rs1951856;rs7994724	RNASEH2B-AS1	intergenic	6.363	7
211	rs12877581	13	74325499	1.83826e-09	74314967	74325499	C	G	4	3	1	rs12877581	1	rs12877581	KLF12	intronic	1.987	5
212	rs9318627	13	79930079	2.36441e-12	79855297	80162555	A	C	395	275	2	rs9318627;rs1022891	1	rs9318627	RBM26	intronic	8.308	7
218	rs10873538	14	104255569	1.48354e-13	103781332	104537680	G	T	370	239	7	rs12432904;rs10873538;rs2144080;rs4906374;rs111688512;rs10129899;rs2403197	2	rs12432904;rs10873538	PPP1R13B	intronic	1.513	6
213	rs61979159	14	30017245	9.16526e-10	30000405	30300361	A	C	128	14	3	rs61979159;rs1959440;rs1953205	1	rs61979159	PRKD1	intergenic	1.791	5
214	rs12883788	14	33303540	1.16834e-12	33257822	33309495	C	T	49	32	2	rs12883788;rs2383377	1	rs12883788	AKAP6	intergenic	0.59	7
215	rs2999392	14	51655145	4.65465e-08	51582391	51702414	C	T	45	2	1	rs2999392	1	rs2999392	TMX1	intergenic	17.31	6
216	rs2332700	14	72417326	1.53373e-14	72382471	72467631	C	G	124	72	8	rs2332700;rs17104975;rs10150071;rs2238272;rs36363;rs35607894;rs2190864;rs1476745	2	rs2332700;rs1476745	RGS6	intronic	4.26	7
217	rs1540840	14	99733384	2.25768e-09	99722290	99733384	C	G	5	2	2	rs1540840;rs34611983	1	rs1540840	BCL11B	intronic	6.696	4
219	rs11635984	15	33012232	6.25744e-14	32994056	33023486	C	T	35	9	2	rs11635984;rs12592312	1	rs11635984	GREM1	intronic	9.723	5
220	rs117799466	15	34659517	9.10766e-11	34654165	34659517	C	G	5	3	2	rs117799466;rs7403630	1	rs117799466	LPCAT4	upstream	10.18	4
221	rs56205728	15	40567237	7.02101e-11	40566759	40602256	A	G	19	11	2	rs56205728;rs3784397	1	rs56205728	PAK6:RP11-133K1.2	intronic	5.783	3a
222	rs529611	15	43805988	8.34299e-10	43573421	44307583	C	T	207	126	2	rs529611;rs2929278	1	rs529611	MAP1A	intronic	0.218	2b
223	rs2414718	15	61863133	1.33254e-13	61829676	61909712	A	G	67	54	3	rs2414718;rs11854700;rs4074904	1	rs2414718	RP11-507B12.2	ncRNA_intronic	0.23	6
224	rs8032739	15	67448899	1.84989e-23	67437863	67467830	A	G	47	32	6	rs8032739;rs10152987;rs7183244;rs72743459;rs2289263;rs11634793	1	rs8032739	SMAD3	intronic	1.24	2b
225	rs35125010	15	68471048	1.37985e-09	68324830	68546275	A	G	185	66	1	rs35125010	1	rs35125010	PIAS1	intronic	0.197	6
226	rs2456020	15	78868398	4.44236e-16	78711803	79004643	C	T	206	114	9	rs2456020;rs12914385;rs12443170;rs3813567;rs12594247;rs12592823;rs2869030;rs12442456;rs958025	1	rs2456020	CHRNA5	intronic	0.442	NA
227	rs4779050	15	83368738	6.03842e-11	82827938	83391537	G	T	100	68	1	rs4779050	1	rs4779050	AP3B2	intronic	13.98	4
228	rs11638554	15	85148231	5.09713e-12	84703874	85419498	G	T	428	240	4	rs11638554;rs11633788;rs6496441;rs306209	1	rs11638554	ZSCAN2	intronic	2.041	4
229	rs4702	15	91426560	3.30903e-22	91403674	91439417	A	G	37	27	3	rs4702;rs7497418;rs6227	1	rs4702	FURIN	UTR3	17.36	5
230	rs7183672	15	96101018	4.01488e-14	96100923	96139843	A	G	52	32	2	rs7183672;rs8028895	1	rs7183672	LINC00924	intergenic	5.693	3a
232	rs8055219	16	13753384	3.69827e-11	13737106	13763942	A	G	42	20	1	rs8055219	1	rs8055219	U95743.1	intergenic	1.03	5
233	rs6498573	16	15879373	1.75981e-12	15858791	15882857	C	T	16	12	1	rs6498573	1	rs6498573	MYH11	intronic	1.053	5
234	rs3814883	16	29994922	5.29446e-15	29923510	30147265	C	T	190	99	6	rs3814883;rs4787491;rs11150582;rs3809624;rs28529403;rs12932403	1	rs3814883	TAOK2	exonic	5.488	NA
235	rs149165	16	58659307	3.88661e-08	58538662	58684945	G	T	92	3	1	rs149165	1	rs149165	CNOT1	intronic	3.002	7
236	rs8043893	16	86628423	2.36149e-12	86621902	86635787	G	T	73	54	2	rs8043893;rs36085254	1	rs8043893	FOXL1	intergenic	0.571	5
237	rs4575535	16	89559297	7.11121e-09	89509765	90120171	A	G	275	34	4	rs4575535;rs154665;rs7190823;rs2241033	2	rs4575535;rs2241033	SPG7:RP11-104N10.1	ncRNA_intronic	3.756	7
231	rs7191183	16	9900057	3.18216e-10	9875513	9960879	C	T	162	105	1	rs7191183	1	rs7191183	GRIN2A	intronic	5.041	4
239	rs62061554	17	12401309	2.36747e-10	12394980	12927654	A	G	48	22	5	rs62061554;rs16946141;rs73292401;rs9889794;rs60356966	2	rs62061554;rs73292401	LINC00670	intergenic	0.159	5
240	rs854786	17	18036283	8.97708e-10	17649172	18036283	A	G	359	80	3	rs854786;rs4925115;rs2955373	1	rs854786	MYO15A	intronic	4.208	NA
241	rs57433322	17	19141582	2.42411e-09	18946965	19303635	C	G	45	18	1	rs57433322	1	rs57433322	EPN2	intronic	3.893	4
242	rs2525570	17	29681245	3.73825e-10	29400158	29735829	A	G	303	56	1	rs2525570	1	rs2525570	NF1	intronic	1.972	7
243	rs7225002	17	44189067	6.81121e-11	43463493	44865498	A	G	3865	2029	5	rs55938136;rs7225002;rs35076622;rs7221167;rs62062288	2	rs55938136;rs7225002	KANSL1	intronic	9.68	1f
244	rs4423457	17	64284000	1.69537e-08	64236318	64331156	A	G	67	6	1	rs4423457	1	rs4423457	PRKCA	intergenic	8.41	NA
238	rs78378222	17	7571752	3.08926e-10	7417640	7571752	G	T	3	1	1	rs78378222	1	rs78378222	TP53	UTR3	15.93	NA
245	rs9304548	18	27500959	1.74423e-08	27432097	27502730	A	C	26	4	1	rs9304548	1	rs9304548	RP11-784B15.1	intergenic	0.368	7
246	rs9636107	18	53200117	1.43538e-16	52717037	53804156	A	G	363	230	17	rs12969453;rs9951150;rs884285;rs7233277;rs74914300;rs17512480;rs138834542;rs9636107;rs1319637;rs2123392;rs28758902;rs8097498;rs899102;rs72934602;rs1993193;rs7227376;rs1792709	5	rs12969453;rs74914300;rs9636107;rs72934602;rs1792709	TCF4	intronic	5.047	5
247	rs11664298	18	77578986	4.56264e-13	77481332	77721832	A	G	115	60	7	rs117472063;rs56040937;rs11664298;rs7238071;rs72980087;rs76838079;rs4799108	3	rs117472063;rs11664298;rs72980087	RP11-154H12.3	intergenic	4.359	5
248	rs2421206	19	11262477	1.98959e-15	11262477	11277074	G	T	20	13	2	rs2421206;rs4804572	1	rs2421206	SPC24	intronic	0.382	7
249	rs72986630	19	11849736	3.32492e-10	11849736	11849736	C	T	1	1	1	rs72986630	1	rs72986630	ZNF823	UTR5	9.9	2a
250	rs1000237	19	19518316	5.97114e-17	19350103	19744079	A	T	389	161	4	rs1000237;rs9304962;rs4808931;rs56212061	1	rs1000237	GATAD2A	intronic	9.069	4
251	rs2053079	19	30987423	3.31508e-09	30981639	31051857	A	G	127	10	3	rs2053079;rs8102611;rs6510168	1	rs2053079	ZNF536	intronic	4.627	NA
252	rs4803662	19	44359564	3.35829e-08	44358042	44432840	C	G	117	5	1	rs4803662	1	rs4803662	ZNF283	intergenic	11.84	6
253	rs2304205	19	50168927	6.44179e-12	50067508	50182697	A	C	92	57	4	rs2304205;rs12462756;rs6509439;rs10415576	1	rs2304205	IRF3:BCL2L12	splicing	9.393	NA
40	rs57116599	2	112770799	8.34447e-12	112654009	113830959	A	G	120	75	2	rs57116599;rs112903399	1	rs57116599	MERTK	intronic	0.358	7
41	rs13016542	2	145183851	5.40467e-12	145136553	145219688	C	T	36	24	4	rs12991836;rs13016542;rs17677434;rs78719985	2	rs12991836;rs13016542	ZEB2	intronic	17.11	6
42	rs6747171	2	145819888	3.3677e-09	145756260	145904907	A	G	64	23	1	rs6747171	1	rs6747171	TEX41	ncRNA_intronic	8.214	7
43	rs16825349	2	146425531	7.63146e-10	146416874	146441828	A	G	31	19	1	rs16825349	1	rs16825349	AC079163.1	intergenic	10.66	5
44	rs4441417	2	156845880	4.1897e-08	156835299	156900939	C	T	51	9	1	rs4441417	1	rs4441417	AC093375.1	intergenic	0.59	6
45	rs3749119	2	160919020	6.46991e-12	160899369	161340963	C	T	124	82	4	rs3749119;rs4275986;rs4233681;rs10178094	1	rs3749119	PLA2R1	UTR5	8.77	4
46	rs2909457	2	162845855	2.20904e-08	162796517	162910223	A	G	49	6	1	rs2909457	1	rs2909457	DPP4	intergenic	5.408	6
47	rs62183855	2	172956449	2.83228e-09	172943886	172976829	A	C	19	10	2	rs62183855;rs1001780	1	rs62183855	DLX1	intergenic	21.5	5
48	rs13017210	2	174008623	6.96133e-11	173943763	174107004	A	T	84	23	2	rs13017210;rs3769161	1	rs13017210	MLTK	intronic	4.552	6
49	rs847148	2	176970456	1.57123e-18	176962102	176974104	A	T	20	17	4	rs847148;rs847146;rs863678;rs847150	1	rs847148	HOXD11	intergenic	8.195	4
50	rs11693094	2	185601420	3.82302e-10	185533580	185926285	C	T	9	8	3	rs11693094;rs4380187;rs7597593	1	rs11693094	ZNF804A	intronic	0.863	7
51	rs115256769	2	190310326	1.27721e-08	189998020	190359085	A	T	84	31	1	rs115256769	1	rs115256769	WDR75	intronic	4.393	7
52	rs34417560	2	191435716	1.41234e-08	191259714	191478211	A	T	59	14	1	rs34417560	1	rs34417560	AC093388.3	intergenic	6.918	6
53	rs699318	2	198281743	1.52726e-13	198144539	198954774	C	T	747	521	4	rs699318;rs7587251;rs1429419;rs12151767	1	rs699318	SF3B1	intronic	5.346	7
54	rs1451488	2	199990107	1.18707e-16	199904222	201253956	A	G	590	352	13	rs1451488;rs4377271;rs62181087;rs7605111;rs11680723;rs4673660;rs7588746;rs1144428;rs13035874;rs11687313;rs994280;rs3739118;rs7598349	3	rs1451488;rs11680723;rs3739118	AC018717.2	intergenic	12.94	NA
24	rs7594056	2	20867744	1.76803e-15	20866699	20881840	A	G	31	18	4	rs7594056;rs1469836;rs3072;rs7255	2	rs7594056;rs3072	GDF7	intronic	6.74	2b
55	rs3791710	2	212290048	3.53195e-08	212290048	212311744	C	T	2	1	1	rs3791710	1	rs3791710	ERBB4	intronic	2.296	7
56	rs1384292	2	213402641	3.75916e-08	213149749	213415737	C	G	44	2	2	rs1384292;rs4630706	1	rs1384292	ERBB4	intronic	17.46	4
57	rs72974269	2	225454907	1.13083e-08	225334070	225467840	C	T	55	35	1	rs72974269	1	rs72974269	CUL3	intergenic	0.602	7
25	rs12712510	2	22749726	3.35871e-11	22621296	22754466	C	T	125	96	2	rs12712510;rs1509378	1	rs12712510	AC068490.2	ncRNA_intronic	1.127	5
23	rs6715366	2	2327295	3.10253e-08	2294426	2347145	A	G	50	6	1	rs6715366	1	rs6715366	MYT1L:MYT1L-AS1	ncRNA_intronic	6.578	NA
58	rs778371	2	233743109	5.5504e-18	233550961	233815353	A	G	271	193	8	rs778371;rs2592114;rs747462;rs10193403;rs7588513;rs11893358;rs79707548;rs12327967	2	rs778371;rs12327967	C2orf82	downstream	2.405	NA
26	rs6723226	2	32849207	2.39547e-08	32499150	32849224	A	G	50	2	1	rs6723226	1	rs6723226	TTC27	intergenic	2.521	7
27	rs4670149	2	36826170	1.55632e-09	36767257	36849220	A	T	19	7	2	rs4670149;rs10178002	1	rs4670149	FEZ2	intronic	6.413	6
28	rs3770754	2	37575381	7.09126e-09	37423487	37576136	C	G	54	17	1	rs3770754	1	rs3770754	QPCT	intronic	4.965	5
29	rs1059310	2	39212637	3.96505e-08	39184964	39353306	C	T	8	1	1	rs1059310	1	rs1059310	SOS1	UTR3	15.58	NA
30	rs10460504	2	45575110	2.93972e-10	45541096	45842064	C	T	48	4	3	rs7561717;rs10460504;rs17033745	2	rs7561717;rs10460504	LINC01121	intergenic	8.4	5
31	rs2692523	2	54050211	2.41146e-08	53864624	54266395	C	T	169	7	2	rs2692523;rs805334	1	rs2692523	GPR75-ASB3:ASB3	intronic	1.677	5
32	rs13011472	2	57961602	1.96804e-16	57931347	58502679	C	G	467	265	8	rs13011472;rs2717073;rs1356544;rs17049247;rs4672228;rs7596038;rs11885093;rs1380703	1	rs13011472	CTD-2026C7.1	intergenic	7.125	7
33	rs4672366	2	60389362	3.63114e-08	60360208	60398416	A	T	3	1	1	rs4672366	1	rs4672366	RP11-444A22.1	intergenic	4.978	6
34	rs4671051	2	63032696	1.67188e-09	62926859	63298150	A	T	80	38	1	rs4671051	1	rs4671051	EHBP1	intronic	11.58	7
35	rs34532102	2	64905182	1.70865e-08	64887382	65004346	C	T	71	11	1	rs34532102	1	rs34532102	SERTAD2	intergenic	1.307	5
36	rs2861709	2	67900116	1.94168e-09	67776518	67954046	A	G	70	24	3	rs11675830;rs2902026;rs2861709	2	rs11675830;rs2861709	AC010987.5	ncRNA_intronic	4.064	7
37	rs6546857	2	73837955	3.51999e-09	73561485	73900900	A	G	310	95	1	rs6546857	1	rs6546857	ALMS1	downstream	5.493	7
38	rs17016552	2	79433742	1.62671e-08	79407944	79448470	C	G	16	4	1	rs17016552	1	rs17016552	CTNNA2	intronic	0.378	7
39	rs7575796	2	97746526	2.71291e-08	97349315	98599499	A	G	20	4	2	rs7575796;rs78381888	1	rs7575796	AC018892.9	upstream	1.531	7
254	rs4812325	20	37485458	2.20745e-16	37360944	37505183	A	G	269	201	9	rs4812325;rs56245805;rs543777;rs6028174;rs2246672;rs2263747;rs2748663;rs2252541;rs4456761	1	rs4812325	PPP1R16B	intronic	7.348	7
255	rs926288	20	41814164	3.18357e-08	41796118	41818289	A	G	12	2	1	rs926288	1	rs926288	PTPRT	intronic	3.192	NA
256	rs6125656	20	48090779	7.19673e-09	48090779	48132580	A	G	49	20	2	rs6125656;rs6019879	1	rs6125656	KCNB1	intronic	0.927	7
257	rs34161672	20	56020599	3.33336e-12	56016072	56029604	A	G	10	8	4	rs34161672;rs4811849;rs58879921;rs8115191	1	rs34161672	RBM38	intergenic	13.77	5
258	rs35384758	20	58998651	6.24079e-09	58993857	59049432	A	G	36	11	1	rs35384758	1	rs35384758	RP5-1043L13.1	ncRNA_intronic	2.302	6
259	rs113264400	20	62150128	3.46075e-08	62137324	62151858	C	T	21	1	1	rs113264400	1	rs113264400	PPDPF	intergenic	3.111	4
260	rs2832279	21	30613466	1.37336e-11	30309586	30843684	A	C	148	46	3	rs2832279;rs2832339;rs2183568	1	rs2832279	LINC00189:BACH1	ncRNA_intronic	9.031	6
261	rs3788411	22	29728783	2.03726e-08	29669693	29793525	C	T	47	4	1	rs3788411	1	rs3788411	AP1B1	intronic	0.062	5
262	rs6001259	22	39247750	4.87502e-08	39173792	39259626	C	T	15	1	1	rs6001259	1	rs6001259	NPTXR	intergenic	2.632	4
263	rs5995756	22	40000313	1.92015e-11	39945791	40091818	C	T	117	55	5	rs5995756;rs732381;rs5750870;rs5757730;rs5757736	1	rs5995756	CACNA1I	intronic	0.733	6
264	rs5751191	22	42370991	1.08323e-14	41027819	42689370	C	T	618	332	12	rs133047;rs9607782;rs11090045;rs80094991;rs5758209;rs5751191;rs2743467;rs6002655;rs5758504;rs10154646;rs5996093;rs4822076	3	rs133047;rs9607782;rs5751191	SEPT3	intergenic	1.465	1f
265	rs6520064	22	50294469	4.429e-08	50162136	50340034	A	G	222	2	1	rs6520064	1	rs6520064	ALG12	UTR3	3.895	5
266	rs713692	22	51109735	2.76885e-09	51078655	51109735	A	G	14	3	1	rs713692	1	rs713692	Y_RNA	intergenic	0.763	NA
67	rs167924	3	107379837	3.09017e-08	107237696	107542894	A	G	23	1	1	rs167924	1	rs167924	BBX	intronic	6.741	6
68	rs6792493	3	111477348	4.75787e-15	111419457	111521268	A	G	163	120	5	rs6792493;rs66786213;rs4682312;rs67068601;rs4682298	1	rs6792493	PLCXD2:PHLDB2	intronic	2.294	6
69	rs9853475	3	114500255	2.38341e-09	114498351	114520038	A	G	3	2	1	rs9853475	1	rs9853475	ZBTB20	intronic	0.8	6
70	rs62266065	3	117547059	4.32489e-08	117493964	117820386	C	T	146	3	1	rs62266065	1	rs62266065	LSAMP:RP11-384F7.2	ncRNA_intronic	0.274	7
71	rs7634476	3	136398387	4.50294e-11	135807609	136615268	A	G	154	90	3	rs7634476;rs9845457;rs1394094	1	rs7634476	STAG1	intronic	1.244	7
60	rs1689549	3	14837473	5.16126e-09	14818716	14858226	C	T	32	6	2	rs1689549;rs190902	1	rs1689549	RP11-95M5.1	intergenic	6.333	NA
72	rs10049210	3	156797373	1.54394e-19	156791268	156819345	C	T	33	18	4	rs10049210;rs9822326;rs62274120;rs931244	1	rs10049210	LINC00880	intergenic	2.487	7
73	rs56394279	3	160171092	2.52188e-10	159922979	160309529	C	T	171	84	3	rs56394279;rs12632224;rs6441306	1	rs56394279	TRIM59:RP11-227J5.3	ncRNA_exonic	9.3	6
74	rs308697	3	161487491	9.97951e-09	161406642	161493361	A	C	158	58	1	rs308697	1	rs308697	RP11-774I5.1	intergenic	0.552	6
61	rs12489270	3	16875823	6.49503e-11	16845144	17888256	C	T	678	213	6	rs12489270;rs9876137;rs1430894;rs9869999;rs56221450;rs6577596	2	rs12489270;rs1430894	PLCL2	intergenic	4.66	4
75	rs7647398	3	180733150	7.1164e-13	180524764	181245594	C	T	414	274	9	rs7647398;rs1805645;rs6803773;rs111814399;rs35746395;rs9870330;rs6762456;rs1878874;rs11711948	2	rs7647398;rs6762456	SOX2-OT	ncRNA_intronic	2.658	7
59	rs67888396	3	2549510	2.50867e-11	2436014	2562416	G	T	121	28	5	rs67888396;rs9845120;rs71309902;rs6796313;rs13061721	1	rs67888396	CNTN4	intronic	1.02	7
62	rs9876421	3	36848316	7.94382e-12	36834099	36945794	C	T	59	37	2	rs9876421;rs9834970	1	rs9876421	TRANK1	intergenic	12.72	7
63	rs9847710	3	53062661	1.62182e-25	52214640	53539241	C	T	915	633	20	rs2710339;rs2255107;rs71301816;rs11717767;rs34656997;rs187084;rs9311474;rs6445528;rs35240333;rs55807227;rs3755799;rs2710323;rs2240919;rs4687662;rs6803519;rs9847710;rs4687612;rs56136581;rs13080668;rs312476	3	rs2710339;rs9847710;rs13080668	SFMBT1:RP11-894J14.5	intronic	3.846	6
64	rs741896	3	60290063	2.42398e-09	60287845	60296980	C	G	9	7	1	rs741896	1	rs741896	FHIT	intronic	0.629	4
65	rs704367	3	63868777	3.0106e-11	63823014	64003983	A	C	40	27	1	rs704367	1	rs704367	ATXN7	intronic	2.532	NA
66	rs2597301	3	70909494	4.42915e-15	70602254	71611630	C	G	353	112	10	rs2597301;rs9877481;rs11919835;rs62257211;rs6769606;rs2177291;rs75874116;rs17007864;rs6776440;rs57929572	2	rs2597301;rs57929572	AC096971.1	intergenic	0.72	7
83	rs35225200	4	103146888	1.76547e-19	102702364	103387161	A	C	35	23	4	rs35225200;rs13109272;rs1813006;rs13101632	1	rs35225200	SLC39A8	intergenic	2.395	7
84	rs6839705	4	106144735	6.70741e-13	106048360	106276493	A	C	159	62	3	rs6839705;rs1391440;rs11721948	1	rs6839705	TET2	intronic	3.925	7
85	rs2060285	4	124746377	4.2593e-09	124632243	124746377	A	C	22	1	1	rs2060285	1	rs2060285	LINC01091	ncRNA_intronic	10.99	NA
86	rs17824374	4	126924999	9.39671e-12	126893588	127030561	C	T	224	146	2	rs17824374;rs6857925	1	rs17824374	RP11-318I4.1	intergenic	1.994	7
87	rs1542726	4	145515769	7.90032e-13	145227879	145517578	A	C	261	188	4	rs1542726;rs2353397;rs4493485;rs12511230	1	rs1542726	KRT18P51	intergenic	1.587	3a
88	rs61405217	4	170322312	7.55769e-09	170198392	170616465	C	T	156	20	2	rs61405217;rs13112591	1	rs61405217	NEK1	intronic	2.04	5
89	rs2333321	4	176859992	8.72098e-12	176717618	176905141	A	G	61	23	3	rs12498839;rs11736069;rs2333321	2	rs12498839;rs2333321	GPM6A	intronic	4.436	6
78	rs215412	4	23423586	2.08249e-10	23366446	23443426	A	G	65	22	1	rs215412	1	rs215412	RFPL4AP3	intergenic	3.965	NA
79	rs11941714	4	31202669	3.7071e-08	31183330	31204950	A	G	8	2	1	rs11941714	1	rs11941714	RP11-617I14.1	ncRNA_intronic	8.251	7
80	rs2687965	4	39491521	6.69912e-09	39441490	39501647	A	G	13	3	1	rs2687965	1	rs2687965	RP11-472B18.1	intergenic	3.952	NA
76	rs35734242	4	706700	1.47421e-08	700032	729603	C	T	11	1	1	rs35734242	1	rs35734242	PCGF3	intronic	2.818	5
81	rs11942410	4	75656079	3.21816e-09	75656079	75686640	C	T	69	48	2	rs11942410;rs6811334	2	rs11942410;rs6811334	BTC	intergenic	0.816	7
77	rs2631752	4	8405314	1.75854e-10	8354149	8525162	C	G	61	32	3	rs2631752;rs2279193;rs10938709	1	rs2631752	ACOX3	intronic	0.512	4
82	rs7679627	4	95949153	2.7476e-10	95903741	96099025	A	G	79	39	2	rs7679627;rs4397000	1	rs7679627	BMPR1B	intronic	15.61	4
102	rs1901512	5	101723875	5.03964e-10	101584499	101862704	C	T	387	255	1	rs1901512	1	rs1901512	SLCO6A1	intronic	5.081	NA
103	rs187557	5	106766340	2.61773e-08	106725691	106766471	C	T	18	1	1	rs187557	1	rs187557	EFNA5	intronic	0.088	7
104	rs10117	5	137892170	3.91011e-10	137838122	137948140	A	G	96	38	1	rs10117	1	rs10117	HSPA9	exonic	15.4	NA
105	rs9687282	5	139065988	8.72819e-09	139028810	139086651	G	T	60	7	2	rs9687282;rs10447226	1	rs9687282	CTB-35F21.1	ncRNA_intronic	6.782	2b
106	rs246023	5	140333990	4.29694e-08	140225137	140346468	G	T	107	21	1	rs246023	1	rs246023	PCDHA1:PCDHA2:PCDHA3:PCDHA4:PCDHA5:PCDHA6:PCDHA7:PCDHA8:PCDHA9:PCDHA10:PCDHA11:PCDHA12:PCDHA13:PCDHAC1	intronic	2.584	NA
107	rs72802868	5	152235215	3.28445e-13	151924995	152770438	G	T	612	293	5	rs72802868;rs72806711;rs2910032;rs3112533;rs34605934	2	rs72802868;rs2910032	AC091969.1	ncRNA_intronic	12.13	5
108	rs11740474	5	153680747	1.06821e-09	153671061	153688215	A	T	10	1	1	rs11740474	1	rs11740474	GALNT10	intronic	7.29	5
109	rs12652777	5	155775075	1.69894e-08	155731511	155856538	C	T	79	1	1	rs12652777	1	rs12652777	SGCD	intronic	8.534	6
91	rs113271117	5	15744475	1.14818e-08	15670234	15785038	G	T	71	18	2	rs113271117;rs10462723	1	rs113271117	FBXL7	intronic	1.903	5
110	rs12153515	5	164631794	2.18136e-10	164487955	164786699	C	T	66	47	2	rs12153515;rs2861140	1	rs12153515	CTB-181F24.1	intergenic	12.32	7
92	rs10069201	5	43706050	2.56245e-08	43706050	43832372	C	T	3	1	1	rs10069201	1	rs10069201	NNT	UTR3	4.336	6
93	rs10035564	5	45252500	2.15864e-13	44684243	46403741	A	G	799	423	4	rs10035564;rs10044408;rs10036065;rs7702731	1	rs10035564	HCN1	intergenic	4.623	6
94	rs62368263	5	50726027	2.32048e-16	50658334	51193997	C	T	99	67	4	rs62368263;rs12153007;rs4485884;rs10940093	2	rs62368263;rs4485884	CTD-2335O3.2	intergenic	9.946	6
95	rs32494	5	55643774	3.04545e-08	55643774	55643774	C	T	1	1	1	rs32494	1	rs32494	RP11-155L15.1	intergenic	9.903	7
96	rs7701440	5	60620980	1.58634e-16	60135962	60847272	C	T	251	78	5	rs7701440;rs10223052;rs159540;rs173946;rs56219078	1	rs7701440	ZSWIM6	intergenic	2.379	6
90	rs12519390	5	676546	5.59842e-14	507307	700560	A	G	211	141	6	rs12519390;rs12515615;rs10475282;rs72704785;rs61384641;rs60444023	1	rs12519390	TPPP:CTD-2589H19.6	ncRNA_exonic	5.738	5
97	rs16867571	5	88743219	2.45008e-10	88580998	88854539	A	G	30	26	4	rs16867571;rs16867576;rs10070590;rs11743085	1	rs16867571	MEF2C-AS1	ncRNA_intronic	14.48	5
98	rs12188094	5	90278217	1.98445e-08	90150497	90279903	A	T	40	7	1	rs12188094	1	rs12188094	GPR98	intronic	3.107	6
99	rs331395	5	91006918	5.39086e-09	90928553	91025460	C	G	57	26	1	rs331395	1	rs331395	PCBP2P3	intergenic	2.203	5
100	rs6867042	5	93555761	3.36517e-09	92948485	93571190	C	T	261	119	1	rs6867042	1	rs6867042	KIAA0825	intronic	0.614	7
101	rs12654883	5	97656313	7.26646e-09	97652398	97841726	C	T	98	30	3	rs12654883;rs1563319;rs1563317	1	rs12654883	CH17-12M21.1	intergenic	6.057	6
122	rs12207616	6	111608797	2.93438e-08	111415836	111850541	A	T	170	2	1	rs12207616	1	rs12207616	RP5-1112D6.4	intergenic	1.284	6
123	rs9387478	6	117786180	1.66223e-13	117723640	117823508	A	C	167	96	5	rs9387478;rs929058;rs3777982;rs1555401;rs6930292	1	rs9387478	GOPC:DCBLD1	intergenic	1.584	7
124	rs2327426	6	134202690	7.63881e-10	134150561	134209837	C	T	37	19	1	rs2327426	1	rs2327426	RP3-323P13.2	ncRNA_intronic	2.316	6
125	rs3020338	6	152034062	2.22604e-09	152027074	152418575	A	G	233	39	2	rs3020338;rs3778090	2	rs3020338;rs3778090	ESR1	intronic	3.79	6
126	rs3253	6	169616112	2.87848e-12	169569045	169618454	C	T	42	16	3	rs3253;rs10945386;rs9455899	1	rs3253	XXyac-YX65C7_A.2:THBS2	ncRNA_intronic	9.705	NA
113	rs10807610	6	17387538	1.44177e-12	17386607	17479588	A	C	73	36	2	rs10807610;rs1535015	2	rs10807610;rs1535015	RP1-273P12.1	intergenic	3.438	7
112	rs2016052	6	1775463	8.29302e-25	1733794	1777854	C	G	42	17	7	rs12529650;rs2103679;rs2016052;rs3800055;rs3778523;rs761151;rs3800052	2	rs12529650;rs2016052	GMDS	intronic	2.056	6
114	rs4518487	6	26467531	1.18796e-24	24988105	29612325	A	G	3745	1883	94	rs4712936;rs4712938;rs13212936;rs4236039;rs1892253;rs13193685;rs34391493;rs1935234;rs34197618;rs9467708;rs9467714;rs9379850;rs9379862;rs9393716;rs79207397;rs2744301;rs9366622;rs7767956;rs198806;rs183879;rs6908402;rs9393698;rs72834694;rs9379831;rs10946808;rs3999544;rs1796518;rs1614887;rs2273558;rs9393777;rs3800316;rs67575965;rs4518487;rs9393741;rs10946881;rs9467978;rs6933999;rs858964;rs6938200;rs6…	11	rs4712936;rs7767956;rs183879;rs6908402;rs1796518;rs4518487;rs36048693;rs6923811;rs6922815;rs4486067;rs1419636	BTN2A1	intronic	0.926	7
115	rs9461856	6	33395199	2.9746e-13	33193989	33797318	A	G	193	48	9	rs34434446;rs9461856;rs210152;rs9366824;rs169738;rs11757379;rs764753;rs4711350;rs9461916	4	rs34434446;rs9461856;rs4711350;rs9461916	SYNGAP1	intronic	10.13	2b
116	rs144767533	6	43186138	8.90634e-09	43125761	43209803	C	T	68	29	1	rs144767533	1	rs144767533	CUL9:RP3-330M21.5	ncRNA_intronic	2.964	7
111	rs4959352	6	624922	1.89784e-08	589924	646508	A	C	22	1	1	rs4959352	1	rs4959352	EXOC2	intronic	7.025	2b
117	rs9454727	6	70003389	3.63114e-08	69822457	70004071	A	G	28	1	1	rs9454727	1	rs9454727	BAI3	intronic	0.636	7
118	rs2815731	6	73155285	3.45763e-11	73132745	73171881	A	C	21	16	1	rs2815731	1	rs2815731	RIMS1	intergenic	1.966	NA
119	rs217336	6	84341803	8.62704e-09	84264202	84409255	A	C	66	38	1	rs217336	1	rs217336	SNAP91	intronic	1.904	7
120	rs634940	6	93077500	1.51556e-11	93044855	93177270	G	T	96	35	5	rs634940;rs678303;rs12190758;rs72918692;rs10944590	1	rs634940	RP1-149C7.1	intergenic	0.478	5
121	rs6925964	6	96475894	3.76549e-08	96421922	96477293	A	T	72	5	1	rs6925964	1	rs6925964	FUT9	intronic	2.472	7
136	rs4556017	7	100632790	2.09958e-24	100528223	100753880	C	T	135	41	10	rs4556017;rs4729640;rs12671641;rs6966570;rs13235403;rs11761638;rs4637750;rs62483669;rs34859157;rs4729628	1	rs4556017	MUC12	intronic	1.935	6
137	rs7778418	7	102429704	8.11952e-19	102409408	103186271	C	T	385	144	10	rs7778418;rs10228495;rs12530741;rs10953383;rs117481155;rs6972505;rs2382689;rs1008126;rs10953388;rs9641299	1	rs7778418	FAM185A	intronic	4.331	6
138	rs17777642	7	104599208	2.86728e-15	104579775	105063372	A	G	380	283	5	rs17777642;rs68004394;rs3823751;rs4282505;rs2470940	1	rs17777642	RP11-325F22.2:LINC01004	ncRNA_intronic	7.366	5
139	rs6974218	7	110056000	6.83779e-10	110034378	110106697	A	C	30	18	1	rs6974218	1	rs6974218	AC003088.1	intergenic	2.523	6
140	rs7803571	7	110993511	9.93102e-13	110821730	111236477	C	T	150	103	2	rs7803571;rs2396358	1	rs7803571	IMMP2L	intronic	0.998	6
141	rs12705959	7	113998246	3.90602e-08	113981217	113999637	C	T	14	1	1	rs12705959	1	rs12705959	FOXP2	intronic	0.024	5
142	rs806169	7	127300668	1.90983e-12	127264150	127757563	C	G	108	52	1	rs806169	1	rs806169	SND1	intronic	0.474	7
143	rs7801375	7	131567263	7.63565e-10	131539274	131627573	A	G	28	18	2	rs7801375;rs1593304	1	rs7801375	AC009518.2	intergenic	7.171	4
144	rs35531336	7	133438132	2.71836e-08	133128127	133438132	A	G	3	2	1	rs35531336	1	rs35531336	EXOC4	intronic	1.013	7
145	rs728055	7	137072531	3.42519e-14	137039670	137085250	A	T	59	50	1	rs728055	1	rs728055	DGKI	UTR3	0.107	6
127	rs10479762	7	2045351	5.89747e-24	1852193	2323488	C	T	572	312	11	rs10479762;rs56918704;rs3800915;rs3778987;rs2159045;rs62443039;rs2159044;rs33922585;rs6950455;rs4721134;rs3996328	1	rs10479762	MAD1L1	intronic	10.24	7
129	rs17149781	7	24695495	3.95471e-10	24571038	24833601	A	G	159	46	3	rs17149781;rs78849264;rs2711089	1	rs17149781	MPP6	intronic	5.98	7
128	rs6979937	7	3874194	3.35662e-08	3836379	3938385	A	G	134	1	1	rs6979937	1	rs6979937	SDK1	intronic	0.94	7
130	rs6462976	7	40396300	1.01883e-13	40361834	40481812	C	T	124	56	2	rs6462976;rs11761602	1	rs6462976	SUGCT	intronic	7.351	4
131	rs7795564	7	55124829	1.4847e-14	55103203	55161043	A	G	40	24	5	rs7795564;rs10234806;rs17514740;rs2302535;rs4947965	1	rs7795564	EGFR	intronic	1.472	4
132	rs1914399	7	71770973	2.05017e-08	71681396	71849677	C	G	218	15	1	rs1914399	1	rs1914399	CALN1	intronic	7.458	6
133	rs11769827	7	73313856	1.15914e-18	73146742	73461430	A	G	114	67	6	rs11769827;rs13241670;rs12666709;rs34181906;rs75383256;rs3757582	2	rs11769827;rs3757582	WBSCR28	intergenic	0.696	1f
134	rs6943762	7	86403263	6.18753e-16	86199080	86571305	C	T	67	32	7	rs6943762;rs12704289;rs10268818;rs13230321;rs76349903;rs35182064;rs701330	1	rs6943762	GRM3	intronic	1.645	7
135	rs13233308	7	87244960	1.82036e-08	87220334	87564497	C	T	16	1	1	rs13233308	1	rs13233308	ABCB1	intronic	2.551	7
148	rs11993663	8	10032894	3.93011e-08	10030698	10057705	A	C	46	1	1	rs11993663	1	rs11993663	MSRA	intronic	18.84	7
159	rs10086619	8	111580570	4.65199e-10	111471166	111709802	A	G	87	37	2	rs10086619;rs34285191	1	rs10086619	CTD-2544L4.1	intergenic	0.496	3a
160	rs10956488	8	130717755	1.7197e-09	130717716	130738972	A	G	38	1	1	rs10956488	1	rs10956488	RP11-419K12.1	intergenic	4.087	7
161	rs4129585	8	143312933	1.55351e-18	143297312	143410423	A	C	206	118	10	rs4129585;rs4284148;rs55637681;rs72687350;rs34066697;rs34667744;rs34853464;rs4976992;rs11777164;rs4072917	1	rs4129585	TSNARE1	intronic	6.646	NA
162	rs7003580	8	145007534	8.77456e-12	144870701	145086428	C	T	204	139	4	rs7464611;rs11136325;rs7003580;rs61512798	2	rs7464611;rs7003580	PLEC	intronic	0.537	4
149	rs4921741	8	17070926	1.32414e-08	17059044	17147145	A	G	29	2	1	rs4921741	1	rs4921741	ZDHHC2	intronic	1.484	7
150	rs13271626	8	22467760	2.1109e-10	22447426	22542962	C	G	101	49	1	rs13271626	1	rs13271626	CCAR2	intronic	0.031	6
151	rs73229090	8	27442127	2.86628e-13	27319905	27470778	A	C	64	27	6	rs73229090;rs11777131;rs78875955;rs11780834;rs1565735;rs6558008	1	rs73229090	GULOP	ncRNA_intronic	1.273	4
152	rs79445414	8	33863561	3.47408e-08	33604120	34678632	C	T	25	1	1	rs79445414	1	rs79445414	RP11-317N12.1:RP1-273G13.3	ncRNA_intronic	1.156	7
153	rs7001340	8	38262233	4.4362e-08	38014429	38310910	C	T	239	1	1	rs7001340	1	rs7001340	LETM2	intronic	0.863	7
146	rs10108980	8	4191446	3.44502e-09	4177791	4210746	C	T	32	15	1	rs10108980	1	rs10108980	CSMD1	intronic	0.659	7
154	rs6984242	8	60700469	3.03013e-10	60475926	60954059	A	G	335	57	2	rs6984242;rs6986251	1	rs6984242	RP11-960H2.2	intergenic	0.243	7
155	rs7830315	8	65608361	3.47153e-08	65535398	65711004	C	T	39	3	1	rs7830315	1	rs7830315	CYP7B1	intronic	11.16	2b
147	rs2912053	8	6645793	1.13541e-18	6361229	6661363	C	G	85	54	7	rs2442604;rs4841224;rs2922887;rs35742902;rs2912053;rs966562;rs2553721	3	rs2442604;rs35742902;rs2912053	XKR5	intergenic	1.477	5
156	rs1383978	8	72012331	1.42268e-24	71013590	72277688	A	G	1253	607	11	rs16937001;rs77365498;rs17758683;rs36047866;rs17687068;rs1473522;rs62506936;rs1383978;rs1373481;rs6993201;rs72654195	5	rs16937001;rs17758683;rs17687068;rs1383978;rs6993201	RP11-326E22.1	intergenic	4.208	5
157	rs2581260	8	77493526	1.04833e-09	77493526	77493526	A	T	1	1	1	rs2581260	1	rs2581260	ZFHX4-AS1	ncRNA_intronic	21.5	4
158	rs1915019	8	89283689	6.49951e-09	89230884	89761163	A	G	363	66	2	rs1915019;rs34272390	1	rs1915019	MMP16	intronic	4.144	7
169	rs7867834	9	101069333	2.86525e-08	101064470	101077170	C	T	28	11	1	rs7867834	1	rs7867834	GABBR2	intronic	0.875	2b
170	rs1858015	9	119167220	1.48768e-11	119155568	119238367	C	T	24	7	1	rs1858015	1	rs1858015	PAPPA	intergenic	0.465	NA
171	rs473533	9	136148035	1.56907e-24	136065526	136356448	C	T	305	176	20	rs12378537;rs10793961;rs4424335;rs7044125;rs7469576;rs10901250;rs78590974;rs10901263;rs117119759;rs28446901;rs8176681;rs2519093;rs550057;rs1179011;rs473533;rs11244061;rs557317;rs559723;rs567493;rs41296107	5	rs12378537;rs8176681;rs473533;rs559723;rs41296107	ABO	ncRNA_intronic	5.09	6
172	rs2078266	9	138378856	4.29206e-08	138378856	138378856	A	G	1	1	1	rs2078266	1	rs2078266	PPP1R26	exonic	15.1	NA
163	rs498591	9	14509105	2.22586e-09	14487856	14514715	A	T	9	1	1	rs498591	1	rs498591	RP11-408A13.2	intergenic	1.281	5
164	rs1333045	9	22119195	1.56907e-24	21995044	22125503	C	T	175	49	6	rs55797833;rs10965227;rs7857345;rs10757269;rs1333045;rs10120688	3	rs55797833;rs10965227;rs1333045	CDKN2B-AS1	ncRNA_intronic	3.263	3a
165	rs505061	9	22767164	4.78591e-10	22754230	22818289	A	C	14	1	1	rs505061	1	rs505061	RP11-399D6.2	ncRNA_intronic	2.287	6
166	rs2381411	9	36319928	1.22047e-08	36304157	36319928	C	T	34	1	1	rs2381411	1	rs2381411	HMGB3P24	intergenic	0.909	4
167	rs500102	9	77358745	4.75312e-09	77329557	77393689	C	T	8	4	1	rs500102	1	rs500102	TRPM6	intronic	5.816	6
168	rs755209	9	95489671	1.782e-08	94939076	95555488	A	G	288	15	2	rs755209;rs9299400	1	rs755209	BICD2	intronic	7.212	4

## Sheet: Supplementary Table 10
Supplementary Table 10. Novel pleiotropic loci between psychiatric disorders and HEM (PCPASSOC < 5×10-8 & 5×10-8 < Psingle trait < 1×10-3)
GenomicLocus	rsID	CHR	Start	End	A1	A2	P_CPASSOC	BETA		P		NearestGene	Category	CADD	RDB
								Trait	HEM	Trait	HEM
Depression and HEM
74	rs12705959	7	113981217	114194615	C	T	4.95e-11	-0.0164	0.0211	0.0001697	8.97e-08	FOXP2	intronic	0.024	5
106	rs850518	12	111117601	111280604	A	C	9.98e-10	-0.0184	0.0186	3.05e-05	4.6e-06	PPP1CC	intergenic	5.901	5
17	rs55933406	2	2294426	2343720	C	G	6.31e-09	0.0207	0.0204	1.07e-05	2.35e-06	MYT1L	intronic	1.236	5
94	rs11030380	11	28591168	28694440	A	T	1.25e-08	-0.0223	-0.0172	3.69e-07	2.19e-05	RP11-22P4.1	intergenic	3.109	6
99	rs1793812	11	131171000	131180042	A	G	1.47e-08	0.018	-0.0169	3.58e-05	2.35e-05	AP002856.5	ncRNA_intronic	9.695	5
32	rs4672643	2	213044255	213184956	C	G	1.62e-08	-0.0199	0.0152	4.41e-06	0.0001177	ERBB4	intronic	0.276	4
2	rs507288	1	37196958	37212710	A	G	2.77e-08	0.023	0.0163	1.36e-07	5.2e-05	RP4-614N24.1	intergenic	3.071	NA
125	rs11078935	17	38126911	38219005	G	T	3.09e-08	-0.0208	0.0155	3.47e-06	0.0001519	MED24	intronic	11.96	5
8	rs12041960	1	82364643	82539588	G	T	4.1e-08	0.0201	0.0263	0.0006914	1.4e-06	LPHN2	intergenic	1.691	4
BD and HEM
8	rs12474027	2	2294426	2331333	A	T	3.07e-08	0.0374018	0.0214	0.0003433	2.35e-06	MYT1L	intronic	6.314	5
10	rs11684360	2	26938182	26956650	C	T	3.27e-09	0.0416036	0.0246	0.0003089	2.68e-07	KCNK3	intronic	1.624	5
55	rs144767533	6	43125761	43227141	C	T	3.7e-10	-0.0618004	0.0321	4.67e-05	3.52e-07	CUL9:RP3-330M21.5	ncRNA_intronic	2.964	7
97	rs77366224	11	116677268	117101311	G	T	3.96e-08	0.0910961	0.0537	0.0003805	2.37e-06	SIK3	intronic	2.009	2b
105	rs876373	12	111117601	111280604	C	T	1.74e-08	-0.0406033	0.0174	2.07e-05	1.65e-05	RP1-74B13.2:RPL29P25	ncRNA_intronic	5.09	6
132	rs62109878	19	13083903	13123878	C	G	9.43e-09	-0.0459958	-0.0179	2.39e-06	9.47e-06	NFIX	intergenic	2.367	5
Neuroticism and HEM
72	rs6902806	6	43125761	43200203	C	T	1.63e-08	0.0131749	0.0332	0.000349	5.09e-07	CUL9	intronic	0.042	5
85	rs4730636	7	113981217	114194615	C	T	2.97e-08	0.00946539	-0.0167	3.38e-05	2.24e-05	FOXP2	intronic	5.896	6
120	rs2511507	11	131174104	131190566	A	G	4.43e-08	0.00958656	-0.017	4.93e-05	2.54e-05	AP002856.5	ncRNA_intronic	0.042	6
SCZ and HEM
13	rs12730156	1	113055023	113246506	A	G	1.94e-08	-0.043701	0.0271	0.0001808	3.58e-07	ST7L	intronic	1.7	6
31	rs2692523	2	53864624	54266395	C	T	2.41e-08	-0.0487044	-0.0263	1.43e-05	2.59e-07	GPR75-ASB3:ASB3	intronic	1.677	5
122	rs12207616	6	111415836	111850541	A	T	2.93e-08	0.0551956	0.0287	1.45e-05	2.78e-07	RP5-1112D6.4	intergenic	1.284	6

[truncated: 15 more sheets: Supplementary Table 11, Supplementary Table 12, Supplementary Table 13, Supplementary Table 14, Supplementary Table 15, Supplementary Table 16, Supplementary Table 17, Supplementary Table 18, Supplementary Table 19, Supplementary Table 20, Supplementary Table 21, Supplementary Table 22, Supplementary Table 23, Supplementary Table 24, Supplementary Table 25]
